# Supplementary material for: Comparing Machine Learning Models and Statistical Models for Predicting Heart Failure Events: A Systematic Review and Meta-Analysis
Source: Front Cardiovasc Med. 2022 Apr 6;9:812276. doi: 10.3389/fcvm.2022.812276 (PMC9020815; doi:10.3389/fcvm.2022.812276)
Supplement: Supplementary file 1 [file Data_Sheet_1.ZIP]

Archive with 9 entries (9 files):
- compare.svg
- excluded_paper_reason.zip
- meta-analysis.svg
- PRISMA_2020_abstract_checklist.docx
- PRISMA_2020_checklist.docx
- rob_assessment.svg
- selection_diagram.svg
- supplementary datasheet.xlsx
- Supplementary Material.docx
