# Supplementary material for: Comparing Machine Learning Models and Statistical Models for Predicting Heart Failure Events: A Systematic Review and Meta-Analysis
Source: Front Cardiovasc Med. 2022 Apr 6;9:812276. doi: 10.3389/fcvm.2022.812276 (PMC9020815; doi:10.3389/fcvm.2022.812276)
Supplement: Supplementary file 1 [file Data_Sheet_1.ZIP › supplementary datasheet.xlsx]

## Sheet: Full Text Analysis
No	Article No.	Title	Exclude	Reference	First Author	Extra Exclude	Study Type	Model Name	(Mean) Follow Up Time	Publish Year	Location	Source of Data	Patient Selection	Predicted Outcome	Visit Type	Model Category	LVEF Level	HF Type	Performance	Model No	Performance	CI	Calibration	Patient #	Number of Events	Journal	Number of Centers	Feature Selection Method	Handling Missing Data	Age	Gender Ratio	Internal Validation	Participants	Predictor	Outcome	Statistical Analysis-Q-4.1	Statistical Analysis-Q-4.2	Statistical Analysis-Q-4.3	Statistical Analysis-Q-4.4	Statistical Analysis-Q-4.5	Statistical Analysis-Q-4.6	Statistical Analysis-Q-4.7	Statistical Analysis-Q-4.8	Statistical Analysis-Q-4.9	# Predictor	Details of features
1	1	The 3A3B score: The simple risk score for heart failure with preserved ejection fraction - A report from the CHART-2 Study		1	Kasahara, Shintaro		Develop	3A3B	5.7Y	2019	Japan	Prospective	HFpEF	Mortality	NS	Cox	>50	CHF	C-index	1	0.708	0.027963	Calibration Plot	1277	576	International Journal of Cardiology	23	Stepwise Procedure	MI	73.2	57/43	Bootstrap	L	L	L	L	H	L	L	L	L	NR	NR	L	6	age, albumin, anemia, bmi, bnp, bun
2	4	An Absolute Risk Prediction Model to Determine Unplanned Cardiovascular Readmissions for Adults with Chronic Heart Failure		2	Betihavas, Vasiliki		Develop		1Y	2015	Australia	Prospective	General HF Patients	Readmission	outpatient	Cox	NS	CHF	C-Index	2	0.8	0.0626048	NR	280	186	Heart, Lung and Circulation	NR	Knowledge Based, Stepwise Procedure	NR	74	28/72	Bootstrap	L	L	L	L	L	L	NR	L	L	NR	L	L	6	age, sex, lives alone, sendentary, charlson index, hf
3	16	The ADHF/NT-proBNP risk score to predict 1-year mortality in hospitalized patients with advanced decompensated heart failure		3	Scrutinio, Domenico		Validation	ADHF/NT-pro-BNP	1Y	2014	Italy	Retrospective	ACS, Recent Cardiac Surgery, valvular heart disease	Mortality, after discharge	inpatient	Score	<30	CHF	C-Index	3	0.741	0.0442833	Calibration Plot	445	144	Journal of Heart and Lung Transplantation	1		NR	62	85/15		L	NR	L	L	NR	L	NR		NR	NR
4	16	The ADHF/NT-proBNP risk score to predict 1-year mortality in hospitalized patients with advanced decompensated heart failure		3	Scrutinio, Domenico		Validation	SHFM	1Y	2014	Italy	Retrospective	ACS, Recent Cardiac Surgery, valvular heart disease	Mortality, after discharge	inpatient	Score	<30	CHF	C-Index	4	0.739	0.0442833	Calibration Plot	445	144	Journal of Heart and Lung Transplantation	1		NR	62	85/15		L	NR	L	L	NR	L	NR		NR	NR
5	21	Amino-terminal pro-B-type natriuretic peptide for risk prediction in acute decompensated heart failure		4	Scrutinio, Domenico		Develop		1Y	2012	Italy	Prospective	Exclude ACS, myocarditis, valvular heart disease, cardiomyopathy, angina pectoris	Mortality	inpatient	LR	NS	AHF	AUC	5	0.844	0.031	Calibration Plot	453	128	Congestion Heart Failure	1	Univariate Analysis	NR	68.3	76/24	Bootstrap	L	NR	L	L	NR	L	NR	H	NR	L	L	L	5	nt-pro-bnp, sodium, hemoglobin, copd, bun
6	25	Analysis of Machine Learning Techniques for Heart Failure Readmissions		5	Mortazavi, Bobak J.		Develop		6M	2016	USA	Prospective	General HF Patients	Readmission, after discharge	inpatient	RF	NS	NS	AUC	6	0.654	0.01	O/E NA	977	NR	Circulation Cardiovascular Quality and Outcomes	1	NR	Dummy Variable	NR	NR	Random Split	L	L	L	H	H	L	L	L	L	L	L	L	236
7	25	Analysis of Machine Learning Techniques for Heart Failure Readmissions		5	Mortazavi, Bobak J.		Develop		1M	2016	USA	Prospective	General HF Patients	Readmission, after discharge	inpatient	RF	NS	NS	AUC	7	0.628	0.01	O/E NA	1004	NR	Circulation Cardiovascular Quality and Outcomes	1	NR	Dummy Variable	NR	NR	Random Split	L	L	L	H	H	L	L	L	L	L	L	L	236
8	25	Analysis of Machine Learning Techniques for Heart Failure Readmissions		5	Mortazavi, Bobak J.		Develop		1M	2016	USA	Prospective	General HF Patients	Readmission, after discharge	inpatient	Boosting	NS	NS	AUC	8	0.601	0.008	O/E NA	1004	NR	Circulation Cardiovascular Quality and Outcomes	1	NR	Dummy Variable	NR	NR	Random Split	L	L	L	H	H	L	L	L	L	L	L	L	236
9	25	Analysis of Machine Learning Techniques for Heart Failure Readmissions		5	Mortazavi, Bobak J.		Develop		6M	2016	USA	Prospective	General HF Patients	Readmission, after discharge	inpatient	LR	NS	NS	AUC	9	0.574	0.01	O/E NA	977	NR	Circulation Cardiovascular Quality and Outcomes	1	NR	Dummy Variable	NR	NR	Random Split	L	L	L	H	H	L	L	L	L	L	L	L	236
10	25	Analysis of Machine Learning Techniques for Heart Failure Readmissions		5	Mortazavi, Bobak J.		Develop		1M	2016	USA	Prospective	General HF Patients	Readmission, after discharge	inpatient	LR	NS	NS	AUC	10	0.533	0.006	O/E NA	1004	NR	Circulation Cardiovascular Quality and Outcomes	1	NR	Dummy Variable	NR	NR	Random Split	L	L	L	H	H	L	L	L	L	L	L	L	236
11	29	Applicability of the heart failure Readmission Risk score: A first European study		6	Formiga, Francesc		Validation	RR Score	1M	2017	Spain	EHR	Exclude End Stage CKD, < 50 yr	Readmission, after discharge	inpatient	LR	NS	NS	AUC	11	0.649	0.0674604	NR	679	52	International Journal of Cardiology	1		No Need	78.1	44/56		H	L	L	L	L	L	L		L	H
12	29	Applicability of the heart failure Readmission Risk score: A first European study		6	Formiga, Francesc		Validation	RR Score	3M	2017	Spain	EHR	Exclude End Stage CKD, < 50 yr	Readmission, after discharge	inpatient	LR	NS	NS	AUC	12	0.621	0.0560103	NR	679	98	International Journal of Cardiology	1		No Need	78.1	44/56		H	L	L	L	L	L	L		L	H
13	30	Application of the Seattle Heart Failure Model in Ambulatory Patients Presented to an Advanced Heart Failure Therapeutics Committee		7	Gorodeski, Eiran Z.		Validation	SHFM	1Y	2010	USA	Retrospective (Not Specified)	Exclude Organ Transplant, with VAD	Mortality	outpatient	Cox	NS	NS	C-index	13	0.709	0.059	Calibration Plot	215	NR	Circualtion Heart Failure	1		MI	54.5	77/23		H	L	L	L	L	L	L		L	L
14	30	Application of the Seattle Heart Failure Model in Ambulatory Patients Presented to an Advanced Heart Failure Therapeutics Committee		7	Gorodeski, Eiran Z.		Validation	SHFM	2Y	2010	USA	Retrospective (Not Specified)	Exclude Organ Transplant, with VAD	Mortality	outpatient	Cox	NS	NS	C-index	14	0.666	0.062	Calibration Plot	215	NR	Circualtion Heart Failure	1		MI	54.5	77/23		H	L	L	L	L	L	L		L	L
15	33	Applying the Seattle Heart Failure Model in the Office Setting in the Era of Electronic Medical Records		8	Circulation Journal		Validation	SHFM	1Y	2018	USA	EHR	General HF Patients	Mortality	outpatient	Cox	<50	NS	C-index	15	0.66	0.00879466	Calibration Plot	26851	3490	Circulation Journal	1		cohort mean	73	50/50		H	L	L	L	L	L	H		L	L
16	33	Applying the Seattle Heart Failure Model in the Office Setting in the Era of Electronic Medical Records		8	Circulation Journal		Validation	SHFM	1Y	2018	USA	EHR	General HF Patients	Mortality	outpatient	Cox	>50	NS	C-index	16	0.65	0.00879466	Calibration Plot	26851	3490	Circulation Journal	1		cohort mean	73	50/50		H	L	L	L	L	L	H		L	L
17	69	An Automated Model to Identify Heart Failure Patients at Risk for 30-Day Readmission or Death Using Electronic Medical Record Data		9	Amarasingham, Ruben		Develop		1M	2010	USA	EHR	General HF Patients	Readmission	inpatient	LR	NS	NS	AUC	17	0.72	0.02	NR	1341	331	Medical Care	1	Univariate Analysis	MI	56.5	61/39	CV	H	L	L	L	H	L	L	H	L	H	L	L	12	tabak score, depression history, marriage, sex, number of home address change, medicare, residence census tract, cocaine use, missed clinical visit number, pharmacy adherence, prior admission, em visit
18	69	An Automated Model to Identify Heart Failure Patients at Risk for 30-Day Readmission or Death Using Electronic Medical Record Data		9	Amarasingham, Ruben		Develop		1M	2010	USA	EHR	General HF Patients	Mortality	inpatient	LR	NS	NS	AUC	18	0.86	0.02	NR	1341	43	Medical Care	1	Univariate Analysis	MI	56.5	61/39	CV	H	L	L	L	H	L	L	H	L	H	L	L	12	tabak score, depression history, marriage, sex, number of home address change, medicare, residence census tract, cocaine use, missed clinical visit number, pharmacy adherence, prior admission, em visit
19	69	An Automated Model to Identify Heart Failure Patients at Risk for 30-Day Readmission or Death Using Electronic Medical Record Data		9	Amarasingham, Ruben		Validation	Tabak	1M	2010	USA	EHR	General HF Patients	Mortality	inpatient	Score	NS	NS	AUC	19	0.84	0.02	NR	1341	43	Medical Care	1	Univariate Analysis	MI	56.5	61/39	CV	H	L	L	L	H	L	L		L	H
20	69	An Automated Model to Identify Heart Failure Patients at Risk for 30-Day Readmission or Death Using Electronic Medical Record Data		9	Amarasingham, Ruben		Validation	CMS	1M	2010	USA	EHR	General HF Patients	Readmission	inpatient	Score	NS	NS	AUC	20	0.66	0.03	NR	1372	331	Medical Care	1	Univariate Analysis	MI	56.5	61/39	CV	H	L	L	L	H	L	L		L	H
21	69	An Automated Model to Identify Heart Failure Patients at Risk for 30-Day Readmission or Death Using Electronic Medical Record Data		9	Amarasingham, Ruben		Validation	ADHERE	1M	2010	USA	EHR	General HF Patients	Mortality	inpatient	Score	NS	NS	AUC	21	0.73	0.02	NR	1341	43	Medical Care	1	Univariate Analysis	MI	56.5	61/39	CV	H	L	L	L	H	L	L		L	H
22	69	An Automated Model to Identify Heart Failure Patients at Risk for 30-Day Readmission or Death Using Electronic Medical Record Data		9	Amarasingham, Ruben		Validation	Tabak	1M	2010	USA	EHR	General HF Patients	Readmission	inpatient	Score	NS	NS	AUC	22	0.61	0.02	NR	1372	331	Medical Care	1	Univariate Analysis	MI	56.5	61/39	CV	H	L	L	L	H	L	L		L	H
23	69	An Automated Model to Identify Heart Failure Patients at Risk for 30-Day Readmission or Death Using Electronic Medical Record Data		9	Amarasingham, Ruben		Validation	CMS	1M	2010	USA	EHR	General HF Patients	Mortality	inpatient	Score	NS	NS	AUC	23	0.72	0.02	NR	1341	43	Medical Care	1	Univariate Analysis	MI	56.5	61/39	CV	H	L	L	L	H	L	L		L	H			12	tabak score, history of depression, marriage, sex, number of home changes, medicare, residence cencus tract, cocaine use, missed clincal visitt, prior inpatient admissions, em visit, health system pharmacy
24	69	An Automated Model to Identify Heart Failure Patients at Risk for 30-Day Readmission or Death Using Electronic Medical Record Data		9	Amarasingham, Ruben		Validation	ADHERE	1M	2010	USA	EHR	General HF Patients	Readmission	inpatient	Score	NS	NS	AUC	24	0.56	0.02	NR	1372	331	Medical Care	1	Univariate Analysis	MI	56.5	61/39	CV	H	L	L	L	H	L	L		L	H
25	85	Can We Do More With Less While Building Predictive Models? A Study in Parsimony of Risk Models for Predicting Heart Failure Readmissions		10	Mahajan, Satish M.		Develop		1M	2019	USA	EHR	General HF Patients	Readmission, after discharge	inpatient	LR	NS	NS	AUC	25	0.63	0.01	O/E NA	1210	263	Computers, Informatics, Nursing	1	PCA	MI	76.8	98.2/1.8	Random Split	L	L	L	L	L	L	L	L	L	NR	H	L	13	nr
26	120	Clinical Role of CA125 in Worsening Heart Failure A BIOSTAT-CHF Study Subanalysis		11	Nunez, Julio		Develop		1Y	2020	Spain	Prospective	HFrEF	Mortality	inpatient	LR	<40	AHF	AUC	26	0.719	0.0268221	NR	1623	369	Jacc Heart Failure	69	Knowledge Based	No Need	NR	NR	External Validation	L	L	L	L	L	L	L	L	L	NR	H	L	8	nt-pro-bnp, age, composite congestion score, sodium, heart rate, pulmonary rales, sbp, hepatomegaly
27	130	Clinical utility of N-terminal pro-B-type natriuretic peptide for risk stratification of patients with acute decompensated heart failure. Derivation and validation of the ADHF/NT-proBNP risk score		12	Scrutinio, Domenico		Develop	ADHF/NT-pro-BNP	1Y	2013	Italy	EHR	Exclude ACS, without BNP, recent PCI or CABG, cardiomyopathy	Mortality	inpatient	Score	NS	AHF	AUC	27	0.768	0.057	Calibration Plot	371	129	International Journal of Cardiology	NR	Knowledge Based, Univariate Analysis	NR	83.9	76/24	External Validation	H	L	L	L	H	L	NR	H	L	L	H	L	8	copd, sbp, egfr, na, hemoglobin, nt-pro-bnp, lvef, tr moderate/severe
28	150	Combining Structured and Unstructured Data for Predicting Risk of Readmission for Heart Failure Patients		13	Mahajan, Satish M.		Develop		1M	2019	USA	EHR	General HF Patients	Readmission, after discharge	Inpatient	LR	NS	NS	AUC	28	0.6447	0.0061	Calibration Plot	1629	533	MedInfo	1	Not Select	MI+Dummy Variable	NR	NR	Time-Split	H	L	L	H	L	NR	H	L	L	L	H	L	48	nr
29	154	Comparative Analysis of Four Scores to Stratify Patients With Heart Failure and Reduced Ejection Fraction		14	Freitas, Pedro		Validation	SHFM	1Y	2017	Portugal	EHR	HFrEF	Mortality	Inpatient	Score	<40	NS	AUC	29	0.75	0.055	O/E NA	259	9	American Journal of Cardiology	1		MI	54.5	79/21		H	NR	L	L	L	L	L		L	L
30	154	Comparative Analysis of Four Scores to Stratify Patients With Heart Failure and Reduced Ejection Fraction		14	Freitas, Pedro		Validation	HFSS	1Y	2017	Portugal	EHR	HFrEF	Mortality	Inpatient	Cox	<40	NS	AUC	30	0.71	0.055	O/E NA	259	9	American Journal of Cardiology	1		MI	54.5	79/21		H	NR	L	L	L	L	L		L	L
31	154	Comparative Analysis of Four Scores to Stratify Patients With Heart Failure and Reduced Ejection Fraction		14	Freitas, Pedro		Validation	AMAGGIC	1Y	2017	Portugal	EHR	HFrEF	Mortality	Inpatient	Score	<40	NS	AUC	31	0.74	0.055	O/E NA	259	9	American Journal of Cardiology	1		MI	54.5	79/21		H	NR	L	L	L	L	L		L	L
32	154	Comparative Analysis of Four Scores to Stratify Patients With Heart Failure and Reduced Ejection Fraction		14	Freitas, Pedro		Validation	MECKI	1Y	2017	Portugal	EHR	HFrEF	Mortality	Inpatient	Cox	<40	NS	AUC	32	0.74	0.055	O/E NA	259	9	American Journal of Cardiology	1		MI	54.5	79/21		H	NR	L	L	L	L	L		L	L
33	154	Comparative Analysis of Four Scores to Stratify Patients With Heart Failure and Reduced Ejection Fraction		14	Freitas, Pedro		Validation	SHFM	2Y	2017	Portugal	EHR	HFrEF	Mortality	Inpatient	Score	<40	NS	AUC	33	0.76	0.05	O/E NA	259	18	American Journal of Cardiology	1		MI	54.5	79/21		H	NR	L	L	L	L	L		L	L
34	154	Comparative Analysis of Four Scores to Stratify Patients With Heart Failure and Reduced Ejection Fraction		14	Freitas, Pedro		Validation	HFSS	2Y	2017	Portugal	EHR	HFrEF	Mortality	Inpatient	Score	<40	NS	AUC	34	0.7	0.06	O/E NA	259	18	American Journal of Cardiology	1		MI	54.5	79/21		H	NR	L	L	L	L	L		L	L
35	154	Comparative Analysis of Four Scores to Stratify Patients With Heart Failure and Reduced Ejection Fraction		14	Freitas, Pedro		Validation	AMAGGIC	2Y	2017	Portugal	EHR	HFrEF	Mortality	Inpatient	Score	<40	NS	AUC	35	0.76	0.055	O/E NA	259	18	American Journal of Cardiology	1		MI	54.5	79/21		H	NR	L	L	L	L	L		L	L
36	154	Comparative Analysis of Four Scores to Stratify Patients With Heart Failure and Reduced Ejection Fraction		14	Freitas, Pedro		Validation	MECKI	2Y	2017	Portugal	EHR	HFrEF	Mortality	Inpatient	Score	<40	NS	AUC	36	0.78	0.055	O/E NA	259	18	American Journal of Cardiology	1		MI	54.5	79/21		H	NR	L	L	L	L	L		L	L
37	165	Comparison of Machine Learning Methods With Traditional Models for Use of Administrative Claims With Electronic Medical Records to Predict Heart Failure Outcomes		15	Desai, Rishi J.		Develop		1Y	2020	USA	EHR	Age>65	Mortality	Inpatient and Outpatient	Boosting	NS	NS	AUC	37	0.767	0.018	Calibration Plot	9502	2025	Jama Network Open	2	Knowledge Based	MI	78	45/55	NR	H	L	L	L	H	L	L	L	L	L	H	L	62	gender, age, race, hf type, icd, crt, hf history, lvad, acei, antagonist, beta-blocker, digoxin, loop diuretic, nitrate, arb, hydralazine, potassium sparing diuretics, af, anemia, cabg, cardiomyopathy, copd, depression, hyperlipidemia, hypertension, obesity, dysrythmias, psychosis, sleep apnea, angina, valva disorder, rephropathy, diabetes, endocarditis, heart transplant, pulmonary hypertension, …
38	165	Comparison of Machine Learning Methods With Traditional Models for Use of Administrative Claims With Electronic Medical Records to Predict Heart Failure Outcomes		15	Desai, Rishi J.		Develop		1Y	2020	USA	EHR	Age>65	Mortality	Inpatient and Outpatient	RF	NS	NS	AUC	38	0.757	0.0185	Calibration Plot	9502	2025	Jama Network Open	2	Knowledge Based	MI	78	45/55	NR	H	L	L	L	H	L	L	L	L	L	H	L	62	gender, age, race, hf type, icd, crt, hf history, lvad, acei, antagonist, beta-blocker, digoxin, loop diuretic, nitrate, arb, hydralazine, potassium sparing diuretics, af, anemia, cabg, cardiomyopathy, copd, depression, hyperlipidemia, hypertension, obesity, dysrythmias, psychosis, sleep apnea, angina, valva disorder, rephropathy, diabetes, endocarditis, heart transplant, pulmonary hypertension, …
39	165	Comparison of Machine Learning Methods With Traditional Models for Use of Administrative Claims With Electronic Medical Records to Predict Heart Failure Outcomes		15	Desai, Rishi J.		Develop		1Y	2020	USA	EHR	Age>65	Mortality	Inpatient and Outpatient	LASSO	NS	NS	AUC	39	0.75	0.019	Calibration Plot	9502	2025	Jama Network Open	2	Knowledge Based	MI	78	45/55	NR	H	L	L	L	H	L	L	L	L	L	H	L	62	gender, age, race, hf type, icd, crt, hf history, lvad, acei, antagonist, beta-blocker, digoxin, loop diuretic, nitrate, arb, hydralazine, potassium sparing diuretics, af, anemia, cabg, cardiomyopathy, copd, depression, hyperlipidemia, hypertension, obesity, dysrythmias, psychosis, sleep apnea, angina, valva disorder, rephropathy, diabetes, endocarditis, heart transplant, pulmonary hypertension, …
40	165	Comparison of Machine Learning Methods With Traditional Models for Use of Administrative Claims With Electronic Medical Records to Predict Heart Failure Outcomes		15	Desai, Rishi J.		Develop		1Y	2020	USA	EHR	Age>65	Mortality	Inpatient and Outpatient	LR	NS	NS	AUC	40	0.749	0.019	Calibration Plot	9502	2025	Jama Network Open	2	Knowledge Based	MI	78	45/55	NR	H	L	L	L	H	L	L	L	L	L	H	L	62	gender, age, race, hf type, icd, crt, hf history, lvad, acei, antagonist, beta-blocker, digoxin, loop diuretic, nitrate, arb, hydralazine, potassium sparing diuretics, af, anemia, cabg, cardiomyopathy, copd, depression, hyperlipidemia, hypertension, obesity, dysrythmias, psychosis, sleep apnea, angina, valva disorder, rephropathy, diabetes, endocarditis, heart transplant, pulmonary hypertension, …
41	165	Comparison of Machine Learning Methods With Traditional Models for Use of Administrative Claims With Electronic Medical Records to Predict Heart Failure Outcomes		15	Desai, Rishi J.		Develop		1Y	2020	USA	EHR	Age>65	Mortality	Inpatient and Outpatient	DT	NS	NS	AUC	41	0.7	0.0205	NR	9502	2025	Jama Network Open	2	Knowledge Based	MI	78	45/55	NR	H	L	L	L	H	L	L	L	L	L	H	L	62	gender, age, race, hf type, icd, crt, hf history, lvad, acei, antagonist, beta-blocker, digoxin, loop diuretic, nitrate, arb, hydralazine, potassium sparing diuretics, af, anemia, cabg, cardiomyopathy, copd, depression, hyperlipidemia, hypertension, obesity, dysrythmias, psychosis, sleep apnea, angina, valva disorder, rephropathy, diabetes, endocarditis, heart transplant, pulmonary hypertension, …
42	166	Comparison of Machine Learning Techniques for Prediction of Hospitalization in Heart Failure Patients		16	Giulia Lorenzoni		Develop		1Y	2019	Italy	Prospective	General HF Patients	Readmission	NS	LR	NS	NS	AUC	42	0.632	0.01	NR	380	210	Journal of Clinical Medicine	NR	Knowledge Based	KNN	78.5	43/57	CV	L	L	L	H	L	L	H	L	L	H	L	L	11	mi, ischemic cardiomyopathy, copd, anemia, comorbidities, heart rate, bnp, pulmonary pressure, nyha, creatinine, mean years betweem exminitions
43	166	Comparison of Machine Learning Techniques for Prediction of Hospitalization in Heart Failure Patients		16	Giulia Lorenzoni		Develop		1Y	2019	Italy	Prospective	General HF Patients	Readmission	NS	L1+L2	NS	NS	AUC	43	0.624	0.03	NR	380	210	Journal of Clinical Medicine	NR	Knowledge Based	KNN	78.5	43/57	CV	L	L	L	H	L	L	H	L	L	H	L	L	16	bmi, age, heart rate, bnp, pulmonary pressure, creatinine, mean years between exminations at follow-up, sex, mi, ischemic cardiomyopathy, dilated cardiomyopathy, vasculopathy, comorbidities, copd, anemia, nyha
44	166	Comparison of Machine Learning Techniques for Prediction of Hospitalization in Heart Failure Patients		16	Giulia Lorenzoni		Develop		1Y	2019	Italy	Prospective	General HF Patients	Readmission	NS	CART	NS	NS	AUC	44	0.578	0.03	NR	380	210	Journal of Clinical Medicine	NR	Knowledge Based	KNN	78.5	43/57	CV	L	L	L	H	L	L	H	L	L	H	L	L	16	bmi, age, heart rate, bnp, pulmonary pressure, creatinine, mean years between exminations at follow-up, sex, mi, ischemic cardiomyopathy, dilated cardiomyopathy, vasculopathy, comorbidities, copd, anemia, nyha
45	166	Comparison of Machine Learning Techniques for Prediction of Hospitalization in Heart Failure Patients		16	Giulia Lorenzoni		Develop		1Y	2019	Italy	Prospective	General HF Patients	Readmission	NS	RF	NS	NS	AUC	45	0.667	0.03	NR	380	210	Journal of Clinical Medicine	NR	Knowledge Based	KNN	78.5	43/57	CV	L	L	L	H	L	L	H	L	L	H	L	L	16	bmi, age, heart rate, bnp, pulmonary pressure, creatinine, mean years between exminations at follow-up, sex, mi, ischemic cardiomyopathy, dilated cardiomyopathy, vasculopathy, comorbidities, copd, anemia, nyha
46	166	Comparison of Machine Learning Techniques for Prediction of Hospitalization in Heart Failure Patients		16	Giulia Lorenzoni		Develop		1Y	2019	Italy	Prospective	General HF Patients	Readmission	NS	L-Boosting	NS	NS	AUC	46	0.654	0.03	NR	380	210	Journal of Clinical Medicine	NR	Knowledge Based	KNN	78.5	43/57	CV	L	L	L	H	L	L	H	L	L	H	L	L	4	mi, ischemic cardiomyopathy, mean years betweem exminitions
47	166	Comparison of Machine Learning Techniques for Prediction of Hospitalization in Heart Failure Patients		16	Giulia Lorenzoni		Develop		1Y	2019	Italy	Prospective	General HF Patients	Readmission	NS	A-Boosting	NS	NS	AUC	47	0.642	0.03	NR	380	210	Journal of Clinical Medicine	NR	Knowledge Based	KNN	78.5	43/57	CV	L	L	L	H	L	L	H	L	L	H	L	L	6	mi, ischemic cardiomyopathy, copd, comorbidities, pulmonary pressure, creatinine
48	166	Comparison of Machine Learning Techniques for Prediction of Hospitalization in Heart Failure Patients		16	Giulia Lorenzoni		Develop		1Y	2019	Italy	Prospective	General HF Patients	Readmission	NS	SVM	NS	NS	AUC	48	0.622	0.03	NR	380	210	Journal of Clinical Medicine	NR	Knowledge Based	KNN	78.5	43/57	CV	L	L	L	H	L	L	H	L	L	H	L	L	16	bmi, age, heart rate, bnp, pulmonary pressure, creatinine, mean years between exminations at follow-up, sex, mi, ischemic cardiomyopathy, dilated cardiomyopathy, vasculopathy, comorbidities, copd, anemia, nyha
49	166	Comparison of Machine Learning Techniques for Prediction of Hospitalization in Heart Failure Patients		16	Giulia Lorenzoni		Develop		1Y	2019	Italy	Prospective	General HF Patients	Readmission	NS	BB	NS	NS	AUC	49	0.641	0.03	NR	380	210	Journal of Clinical Medicine	NR	Knowledge Based	KNN	78.5	43/57	CV	L	L	L	H	L	L	H	L	L	H	L	L	7	mi, ischemic cardiomyopathy, comorbidities, bnp, pulmonary pressure, creatinine, mean years betweem exminitions
50	167	Comparison of Mortality Prediction Models on Long-Term Mortality in Hospitalized Patients With Acute Heart Failure		17	Hiroki Nakano		Validation	GWTG-HF	6M	2019	Japan	Retrospective (Registry)	AHF, without ACS	Mortality	Inpatient	Score	NS	AHF	AUC	50	0.69	0.08	NR	609	34	Circulation Journal	1		No Need	74.7	61/39		H	L	L	L	L	L	L		L	H
51	167	Comparison of Mortality Prediction Models on Long-Term Mortality in Hospitalized Patients With Acute Heart Failure		17	Hiroki Nakano		Validation	OPTIMIZE-HF-IN	6M	2019	Japan	Retrospective (Registry)	AHF, without ACS	Mortality	Inpatient	Score	NS	AHF	AUC	51	0.7	0.085	NR	609	34	Circulation Journal	1		No Need	74.7	61/39		H	L	L	L	L	L	L		L	H
52	167	Comparison of Mortality Prediction Models on Long-Term Mortality in Hospitalized Patients With Acute Heart Failure		17	Hiroki Nakano		Validation	ADHERE	6M	2019	Japan	Retrospective (Registry)	AHF, without ACS	Mortality	Inpatient	LR	NS	AHF	AUC	52	0.69	0.09	NR	609	34	Circulation Journal	1		No Need	74.7	61/39		H	L	L	L	L	L	L		L	H
53	167	Comparison of Mortality Prediction Models on Long-Term Mortality in Hospitalized Patients With Acute Heart Failure		17	Hiroki Nakano		Validation	EFFECT	6M	2019	Japan	Retrospective (Registry)	AHF, without ACS	Mortality	Inpatient	Score	NS	AHF	AUC	53	0.72	0.075	NR	609	34	Circulation Journal	1		No Need	74.7	61/39		H	L	L	L	L	L	L		L	H
54	167	Comparison of Mortality Prediction Models on Long-Term Mortality in Hospitalized Patients With Acute Heart Failure		17	Hiroki Nakano		Validation	ASCEND	6M	2019	Japan	Retrospective (Registry)	AHF, without ACS	Mortality	Inpatient	Score	NS	AHF	AUC	54	0.7	0.075	NR	609	34	Circulation Journal	1		No Need	74.7	61/39		H	L	L	L	L	L	L		L	H
55	167	Comparison of Mortality Prediction Models on Long-Term Mortality in Hospitalized Patients With Acute Heart Failure		17	Hiroki Nakano		Validation	OPTIME_CHF	6M	2019	Japan	Retrospective (Registry)	AHF, without ACS	Mortality	Inpatient	Score	NS	AHF	AUC	55	0.74	0.075	NR	609	34	Circulation Journal	1		No Need	74.7	61/39		H	L	L	L	L	L	L		L	H
56	167	Comparison of Mortality Prediction Models on Long-Term Mortality in Hospitalized Patients With Acute Heart Failure		17	Hiroki Nakano		Validation	OPTIMIZE-HF-90	6M	2019	Japan	Retrospective (Registry)	AHF, without ACS	Mortality	Inpatient	Score	NS	AHF	AUC	56	0.69	0.075	NR	609	34	Circulation Journal	1		No Need	74.7	61/39		H	L	L	L	L	L	L		L	H
57	167	Comparison of Mortality Prediction Models on Long-Term Mortality in Hospitalized Patients With Acute Heart Failure		17	Hiroki Nakano		Validation	GWTG-HF	1Y	2019	Japan	Retrospective (Registry)	AHF, without ACS	Mortality	Inpatient	Score	NS	AHF	AUC	57	0.66	0.065	NR	609	66	Circulation Journal	1		No Need	74.7	61/39		H	L	L	L	L	L	L		L	H
58	167	Comparison of Mortality Prediction Models on Long-Term Mortality in Hospitalized Patients With Acute Heart Failure		17	Hiroki Nakano		Validation	OPTIMIZE-HF-IN	1Y	2019	Japan	Retrospective (Registry)	AHF, without ACS	Mortality	Inpatient	Score	NS	AHF	AUC	58	0.69	0.06	NR	609	66	Circulation Journal	1		No Need	74.7	61/39		H	L	L	L	L	L	L		L	H
59	167	Comparison of Mortality Prediction Models on Long-Term Mortality in Hospitalized Patients With Acute Heart Failure		17	Hiroki Nakano		Validation	ADHERE	1Y	2019	Japan	Retrospective (Registry)	AHF, without ACS	Mortality	Inpatient	LR	NS	AHF	AUC	59	0.66	0.065	NR	609	66	Circulation Journal	1		No Need	74.7	61/39		H	L	L	L	L	L	L		L	H
60	167	Comparison of Mortality Prediction Models on Long-Term Mortality in Hospitalized Patients With Acute Heart Failure		17	Hiroki Nakano		Validation	EFFECT	1Y	2019	Japan	Retrospective (Registry)	AHF, without ACS	Mortality	Inpatient	Score	NS	AHF	AUC	60	0.73	0.055	NR	609	66	Circulation Journal	1		No Need	74.7	61/39		H	L	L	L	L	L	L		L	H
61	167	Comparison of Mortality Prediction Models on Long-Term Mortality in Hospitalized Patients With Acute Heart Failure		17	Hiroki Nakano		Validation	ASCEND	1Y	2019	Japan	Retrospective (Registry)	AHF, without ACS	Mortality	Inpatient	Score	NS	AHF	AUC	61	0.71	0.055	NR	609	66	Circulation Journal	1		No Need	74.7	61/39		H	L	L	L	L	L	L		L	H
62	167	Comparison of Mortality Prediction Models on Long-Term Mortality in Hospitalized Patients With Acute Heart Failure		17	Hiroki Nakano		Validation	OPTIME-CHF	1Y	2019	Japan	Retrospective (Registry)	AHF, without ACS	Mortality	Inpatient	Score	NS	AHF	AUC	62	0.73	0.055	NR	609	66	Circulation Journal	1		No Need	74.7	61/39		H	L	L	L	L	L	L		L	H
63	167	Comparison of Mortality Prediction Models on Long-Term Mortality in Hospitalized Patients With Acute Heart Failure		17	Hiroki Nakano		Validation	OPTIMIZE-HF-90	1Y	2019	Japan	Retrospective (Registry)	AHF, without ACS	Mortality	Inpatient	Score	NS	AHF	AUC	63	0.71	0.055	NR	609	66	Circulation Journal	1		No Need	74.7	61/39		H	L	L	L	L	L	L		L	H
64	172	Comparison of predicted and observed mortality in patients with heart failure treated at a specialized unit		18	Barge-Caballero, Eduardo		Validation	MAGGIC	3.4Y	2020	Spain	Prospective	General HF Patients	Mortality	Inpatient	Score	NS	NS	C-Index	64	0.76	0.04	Calibration Plot	1280	NR	Revista Española de Cardiología	1		NR	62.8	71/29		L	L	L	L	L	L	L		L	L
65	172	Comparison of predicted and observed mortality in patients with heart failure treated at a specialized unit		18	Barge-Caballero, Eduardo		Validation	MAGGIC	3.4Y	2020	Spain	Prospective	General HF Patients	Mortality	Inpatient	Score	NS	NS	C-Index	65	0.71	0.06	Calibration Plot	1280	NR	Revista Española de Cardiología	1		NR	62.8	71/29		L	L	L	L	L	L	L		L	L
66	173	Comparison of predictive models for hospital readmission of heart failure patients with cost-sensitive approach		19	Landicho, Junar Arciete		Develop		1Y	2020	Thailand	EHR	General HF Patients	Readmission	Inpatient	SVM	NS	NS	AUC	66	0.602	0.0990634	NR	127	50	International Journal of Healthcare Management	1	Hybrid selection	MI	54	47/53	CV	H	L	L	H	L	L	L	L	L	H	L	L	12	bronchial asthma, arthritis, hemoglobin a1c, body temperature, em room, pulse rate, albumin, sex, hypertension, blood sugar
67	173	Comparison of predictive models for hospital readmission of heart failure patients with cost-sensitive approach		19	Landicho, Junar Arciete		Develop		1Y	2020	Thailand	EHR	General HF Patients	Readmission	Inpatient	LR	NS	NS	AUC	67	0.577	0.100555	NR	127	50	International Journal of Healthcare Management	1	Hybrid selection	MI	54	47/53	CV	H	L	L	H	L	L	L	L	L	H	L	L	12	bronchial asthma, arthritis, hemoglobin a1c, body temperature, em room, pulse rate, albumin, sex, hypertension, blood sugar
68	173	Comparison of predictive models for hospital readmission of heart failure patients with cost-sensitive approach		19	Landicho, Junar Arciete		Develop		1Y	2020	Thailand	EHR	General HF Patients	Readmission	Inpatient	RF	NS	NS	AUC	68	0.551	0.10177	NR	127	50	International Journal of Healthcare Management	1	Hybrid selection	MI	54	47/53	CV	H	L	L	H	L	L	L	L	L	H	L	L	12	bronchial asthma, arthritis, hemoglobin a1c, body temperature, em room, pulse rate, albumin, sex, hypertension, blood sugar
69	173	Comparison of predictive models for hospital readmission of heart failure patients with cost-sensitive approach		19	Landicho, Junar Arciete		Develop		1Y	2020	Thailand	EHR	General HF Patients	Readmission	Inpatient	NN	NS	NS	AUC	69	0.5	0.103165	NR	127	50	International Journal of Healthcare Management	1	Hybrid selection	MI	54	47/53	CV	H	L	L	H	L	L	L	L	L	H	L	L	12	bronchial asthma, arthritis, hemoglobin a1c, body temperature, em room, pulse rate, albumin, sex, hypertension, blood sugar
70	179	Comparison of the Seattle Heart Failure Model and Cardiopulmonary Exercise Capacity for Prediction of Death in Patients With Chronic Ischemic Heart Failure and Intracoronary Progenitor Cell Application		20	Honold, Joerg		Validation	SHFM	3Y	2013	USA	Retrospective (Not Specified)	with chronic ischemic heart disease received intracoronary progenitor cell application	Mortality	outpatient	Cox	NS	CHF	AUC	70	0.805	0.0787139	NR	157	24	Clinical Cardiology	1		NR	60	87/13		H	L	L	L	L	L	L		L	H
71	203	Customizing national models for a medical center's population to rapidly identify patients at high risk of 30-day all-cause hospital readmission following a heart failure hospitalization		21	Cox, Zachary L.		Develop		1M	2018	USA	EHR	General HF Patients	Readmission, after discharge	Inpatient	LR	NS	NS	AUC	71	0.72	0.03	NR	243	NR	Heart and Lung	1	Knowledge Based, Stepwise Selection	NR	76.8	54/46	Time-Split	H	L	L	L	L	L	L	H	L	H	H	L	21	age, sex, race, socioeconomic status, ckd, gastrointestinal disorder, psychiatric disorder, diabetes, urinary tract diorder, chronic pulmonary disease, cabg, cancer, pci, alzheimer, bun, creatinine, sodium, bmi, glucose, em visit, number of em admission
72	210	Derivation and Validation of a 30-Day Heart Failure Readmission Model		22	Fleming, Lisa M.		Develop		1M	2014	USA	Prospective	General HF Patients	Readmission	Inpatient	Generalized estimating equations	NS	NS	C-Index	72	0.66	0.0389675	Calibration Plot	847	227	American Journal of Cardiology	1	Univariate Analysis, Stepwise Procedure	NR	75	54/46	Random Split	L	L	L	L	L	L	NR	H	L	NR	H	L	8	race, discharge time, number of discharges, zip code, creatinine, hematocrit, sodium, troponin
73	211	Derivation and validation of a mortality risk prediction model using global longitudinal strain in patients with acute heart failure		23	Hwang, In-Chang		Develop		2Y	2019	Korea	Retrospective (Registry)	AHF, Exclude ACS	Mortality	Inpatient	Cox	>50	AHF	C-Index	73	0.8	0.025	Calibration Plot	NR	NR	European Heart Journal	3	Knowledge Based	Delete	75	50/50	Random Split	L	L	L	L	H	L	H	L	L	L	H	L	9	age, diabetes, bmi, sbp, gfr, natriuretic peptide, lv-gls, beta-blocker, ras blockers
74	211	Derivation and validation of a mortality risk prediction model using global longitudinal strain in patients with acute heart failure		23	Hwang, In-Chang		Develop		2Y	2019	Korea	Retrospective (Registry)	AHF, Exclude ACS	Mortality	Inpatient	Cox	<40	AHF	C-Index	74	0.72	0.04	Calibration Plot	NR	NR	European Heart Journal	3	Knowledge Based	Delete	75	50/50	Random Split	L	L	L	L	H	L	H	L	L	L	H	L	9	age, diabetes, bmi, sbp, gfr, natriuretic peptide, lv-gls, beta-blocker, ras blockers
75	221	Development and evaluation of multi-marker risk scores for clinical prognosis		24	French, Benjamin		Develop		1Y	2016	USA	Prospective	General HF Patients	Mortality	NS	Cox	NS	NS	C-Index	75	0.828	0.037	NR	1125	147	Statistical Methods in Medical Research	NR	Knowledge Based	NR	NR	NR	CV	L	L	L	L	L	L	NR	L	L	NR	L	L	3	shfm, nt-pro-bnp, st2
76	233	Development and validation of multivariable models to predict mortality and hospitalization in patients with heart failure		25	Voors, Adriaan A.		Develop		1.75Y	2017	Netherlands	Prospective	HFrEF	Readmission	Inpatient and Outpatient	Cox	<40	CHF	C-Index	76	0.68	0.0225526	Calibration Plot	2516	613	European Journal of Heart Failure	11	Knowledge Based	MI	69	73/27	Bootstrap	L	L	L	L	L	L	L	L	L	L	L	L	21	age, hf, dm, peripheral oedema, elevated jugular venous pressure, sbp, egfr, nt-pro-bnp, hdl, beta-blocker
77	233	Development and validation of multivariable models to predict mortality and hospitalization in patients with heart failure		25	Voors, Adriaan A.		Validation		1.75Y	2017	Netherlands	Prospective	HFrEF	Readmission	Inpatient and Outpatient	Cox	<40	CHF	C-Index	77	0.63	0.0265277	Calibration Plot	1738	610	European Journal of Heart Failure			MI	74	66/34		L	L	L	L	L	L	L		L	L			21
78	233	Development and validation of multivariable models to predict mortality and hospitalization in patients with heart failure		25	Voors, Adriaan A.		Develop		1.75Y	2017	Netherlands	Prospective	HFrEF	Mortality	Inpatient and Outpatient	Cox	<40	CHF	C-Index	78	0.73	0.0204229	Calibration Plot	2516	657	European Journal of Heart Failure	11	Knowledge Based	MI	69	73/27	Bootstrap	L	L	L	L	L	L	L	L	L	L	L	L	17	age, ischemic cardiomyopathy, copd, peripheral oedema, elecvated jugular venous pressure, dbp, sbp, egfr, bun, nt-pro-bnp, hemoglobin, haematocrit, sodium, tb, alkaline phosphatase, hdl, beta-blocker
79	233	Development and validation of multivariable models to predict mortality and hospitalization in patients with heart failure		25	Voors, Adriaan A.		Validation		1.75Y	2017	Netherlands	Prospective	HFrEF	Mortality	Inpatient and Outpatient	Cox	<40	CHF	C-Index	79	0.73	0.0234896	Calibration Plot	1738	589	European Journal of Heart Failure			MI	74	66/34		L	L	L	L	L	L	L		L	L			17
80	238	Development of a Novel Heart Failure Risk Tool: The Barcelona Bio-Heart Failure Risk Calculator (BCN Bio-HF Calculator)		26	Lupon, Josep		Develop		3Y	2014	UK	Retrospective (Not Specified)	General HF Patients	Mortality	outpatient	Cox	NS	NS	AUC	80	0.793	0.024	Hosmer-Lemeshow	387	107	Heart Failure and Cardiomyopathies	1	Knowledge Based	NR	68	72/28	Bootstrap	H	L	L	L	L	L	NR	L	L	H	L	L	14	age, sex, nyha, na, egfr, hemoglobin, lvef, diuretic, statin, beta-blocker, acei, arb,, hs-ctnt, st2, nt-pro-bnp
81	239	Development of a composite model derived from cardiopulmonary exercise tests to predict mortality risk in patients with mild-to-moderate heart failure		27	Ingle, Lee		Develop		8.6Y	2014	Spain	NR	General HF Patients	Mortality	outpatient	Cox	NS	NS	AUC	81	0.75	0.0495751	Calibration Plot	864	305	Plos One	1	Knowledge Based, Bootstrap	NR	65	79/21	CV	NR	L	L	L	L	L	NR	L	L	L	L	L	4	eov, veqcoo2 nadir, ve/vco2, oues
82	240	Development of a predictive model of hospitalization in primary care patients with heart failure		28	Garcia-Olmos, Luis		Develop		1Y	2019	Spain	Prospective	HFrEF, exclude patients with other severe disease	Readmission	inpatient	LR	<50	NS	AUC	82	0.706	0.0679638	Hosmer-Lemeshow	251	64	Plos One	7	Knowledge Based	NR	75	45/55	Bootstrap	L	L	L	L	L	L	L	L	L	H	L	L	4	nyha,diabetes, copd, emotional mlhfq
83	250	Discharge risk scoring method for predicting mortality in hospitalized chronic heart failure patients with severe systolic dysfunction		29	Tokatli, Alptug		Develop		9Y	2015	Turkey	Retrospective (Not Specified)	NYHA III-IV,LVEF<45%, without ACS, cardiac procedure, cancer	Mortality, after discharge	inpatient	Score	<45	CHF	AUC	83	0.7	0.04	O/E NA	630	313	Acta Cardiologica	1	Univariate Analysis, Stepwise Procedure	NR	66	63/37	Bootstrap	H	L	L	L	NR	L	NR	H	L	L	L	L	6	age, hf, orthopnoea, acei, arb, anemia, uric acid
84	270	Electronic medical record-based model to predict the risk of 90-day readmission for patients with heart failure		30	Tan, Bo-yu		Develop		3M	2019	China	EHR	General HF Patients	Readmission	inpatient	LR	NS	NS	AUC	84	0.73	0.0520571	NR	350	127	BMC Medical Informatics and Decision Making	1	Knowledge Based, univariate	Delete	68	62/38	Random Split	H	L	L	L	L	L	H	H	L	H	H	L	3	rdw-cv, cci, nt-pro-bnp
85	271	Electronically monitored medication adherence predicts hospitalization in heart failure patients		31	Riegel, Barbara		Develop		6M	2014	USA	Prospective	General HF Patients	Readmission	outpatient	LR	NS	CHF	AUC	85	0.82	0.0479098	NR	280	103	Patient Preference and Adherence	3	CHF	Dummy Variable	62	64/36	CV	L	L	L	L	H	L	L	L	L	H	L	L	8	drug adherence, comorbidities, urea, nitrogen, hemoglobin, age, bmi, lvef
86	283	Evaluation of the Incremental Prognostic Utility of Increasingly Complex Testing in Chronic Heart Failure		32	Ahmad, Tariq		Develop		2.6Y	2015	USA	RCT	HFrEF	Mortality	outpatient	Cox	<35	CHF	C-Index	86	0.8	0.04	NR	1023	NR	Circulation Heart Failure	NR	Knowledge Based	NR	58.2	71/29	Bootstrap	L	L	L	NR	L	L	NR	L	L	H	L	L	31	age, sex,race,education level, marrige, employment status, sbp, dbp, heart rate, bmi, nyha, diabetes, copd, smoking, peripheral vascular disease, af, dyslipidemia, stroke, depression, hf, cause of hf, angina, kccq, sodium, creatinine, bun, nt-pro-bnp, lvef, mitral regurgitation, walk distance, peak oxygen consumption exerise duration
87	285	External Validation and Refinement of Emergency Heart Failure Mortality Risk Grade Risk Model in Patients With Heart Failure in the Emergency Department		33	Sepehrvand, Nariman		Validation	EHMRG	1M	2019	Canada	EHR	AHF	Mortality, after discharge	Emergency	Score	NS	AHF	AUC	87	0.714	0.019	Hosmer-Lemeshow	6708	NR	CJC Open	1		NR	80.7	47/53		H	L	L	L	L	L	NR		L	H
88	286	External validation of the CACE-HF risk score for mortality in patients with heart failure		34	Quiros-Lopez, R.		Validation	CACE-HF	1Y	2019	Spain	Prospective	General HF Patients	Mortality, after discharge	NS	Score	NS	NS	AUC	88	0.67	0.02	Calibration Plot	3327	NR	European Journal of Internal Medicine	13		NR	NR	NR		L	L	L	L	L	L	L		L	L
89	287	External Validation of the ELAN-HF Score, Predicting 6-Month All-Cause Mortality in Patients Hospitalized for Acute Decompensated Heart Failure		35	Salah, Khibar		Validation	ELAN-HF	6M	2019	Spain	Prospective	AHF	Mortality	Inpatient	Score	NS	AHF	C-Index	89	0.77	0.08	Calibration Plot	400	NR	Journal of the American Heart Association	NR		MI	NR	NR		L	L	L	L	L	L	L		L	L
90	288	External Validation of the MEESSI Acute Heart Failure Risk Score A Cohort Study		36	Wussler, Desiree		Validation	MESSI	1M	2019	Swizerland	Prospective	Exclude severe renal failure	Mortality	Inpatient	Score	NS	AHF	C-Index	90	0.8	0.04	Calibration Plot	102	NR	Annals of Internal Medicine	2		MI	79	51/48		L	L	L	L	L	L	L		L	L
91	292	Factors Related to Morbidity and Mortality in Patients With Chronic Heart Failure With Systolic Dysfunction The HF-ACTION Predictive Risk Score Model		37	O'Connor, Christopher M.		Develop	HF-Action	2.5Y	2011	USA	RCT	HFrEF, exclude regular aerobic exercise, recent major cardiovascular event	Mortality	outpatient	Score	<35	CHF	C-Index	91	0.7	0.0255401	Calibration Plot	2331	387	Circulation Heart Failure	NR	Knwoledge Based	MI	59	72/28	Bootstrap	L	L	L	L	L	L	L	L	L	H	L	L	4	cpx duration, bmi, bun, sex
92	293	Feature rearrangement based deep learning system for predicting heart failure mortality		38	Wang, Zhe		Develop		1Y	2020	China	EHR	General HF Patients	Mortality, after discharge	Inpatient	Boosting	NS	NS	AUC	92	0.9	0.00884738	NR	4353	1182	Computer Methods and Programs in Biomedicine	1	NR	NR	NR	NR	Other	H	L	L	H	H	L	NR	L	L	H	H	L	1302	nr
93	293	Feature rearrangement based deep learning system for predicting heart failure mortality		38	Wang, Zhe		Develop		1Y	2020	China	EHR	General HF Patients	Mortality, after discharge	Inpatient	RF	NS	NS	AUC	93	0.89	0.00934998	NR	4353	1182	Computer Methods and Programs in Biomedicine	1	NR	NR	NR	NR	Other	H	L	L	H	H	L	NR	L	L	H	H	L	1302	nr
94	293	Feature rearrangement based deep learning system for predicting heart failure mortality		38	Wang, Zhe		Develop		1Y	2020	China	EHR	General HF Patients	Mortality, after discharge	Inpatient	DL	NS	NS	AUC	94	0.88	0.00983351	NR	4353	1182	Computer Methods and Programs in Biomedicine	1	NR	NR	NR	NR	Other	H	L	L	H	H	L	NR	L	L	H	H	L	1302	nr
95	293	Feature rearrangement based deep learning system for predicting heart failure mortality		38	Wang, Zhe		Develop		1Y	2020	China	EHR	General HF Patients	Mortality, after discharge	Inpatient	NN	NS	NS	AUC	95	0.88	0.00983351	NR	4353	1182	Computer Methods and Programs in Biomedicine	1	NR	NR	NR	NR	Other	H	L	L	H	H	L	NR	L	L	H	H	L	1302	nr
96	293	Feature rearrangement based deep learning system for predicting heart failure mortality		38	Wang, Zhe		Develop		1Y	2020	China	EHR	General HF Patients	Mortality, after discharge	Inpatient	Boosting	NS	NS	AUC	96	0.88	0.00983351	NR	4353	1182	Computer Methods and Programs in Biomedicine	1	NR	NR	NR	NR	Other	H	L	L	H	H	L	NR	L	L	H	H	L	1302	nr
97	293	Feature rearrangement based deep learning system for predicting heart failure mortality		38	Wang, Zhe		Develop		1Y	2020	China	EHR	General HF Patients	Mortality, after discharge	Inpatient	NN	NS	NS	AUC	97	0.85	0.0111834	NR	4353	1182	Computer Methods and Programs in Biomedicine	1	NR	NR	NR	NR	Other	H	L	L	H	H	L	NR	L	L	H	H	L	1302	nr
98	293	Feature rearrangement based deep learning system for predicting heart failure mortality		38	Wang, Zhe		Develop		1Y	2020	China	EHR	General HF Patients	Mortality, after discharge	Inpatient	SVM	NS	NS	AUC	98	0.81	0.0127811	NR	4353	1182	Computer Methods and Programs in Biomedicine	1	NR	NR	NR	NR	Other	H	L	L	H	H	L	NR	L	L	H	H	L	1302	nr
99	293	Feature rearrangement based deep learning system for predicting heart failure mortality		38	Wang, Zhe		Develop		1Y	2020	China	EHR	General HF Patients	Mortality, after discharge	Inpatient	LR	NS	NS	AUC	99	0.78	0.0138466	NR	4353	1182	Computer Methods and Programs in Biomedicine	1	NR	NR	NR	NR	Other	H	L	L	H	H	L	NR	L	L	H	H	L	1302	nr
100	293	Feature rearrangement based deep learning system for predicting heart failure mortality		38	Wang, Zhe		Develop		1M	2020	China	EHR	General HF Patients	Mortality, after discharge	Inpatient	DL	NS	NS	AUC	100	0.89	0.00942255	NR	6260	652	Computer Methods and Programs in Biomedicine	1	NR	NR	NR	NR	Other	H	L	L	H	H	L	NR	L	L	H	H	L	1302	nr
101	293	Feature rearrangement based deep learning system for predicting heart failure mortality		38	Wang, Zhe		Develop		1M	2020	China	EHR	General HF Patients	Mortality, after discharge	Inpatient	NN	NS	NS	AUC	101	0.85	0.0117544	NR	6260	652	Computer Methods and Programs in Biomedicine	1	NR	NR	NR	NR	Other	H	L	L	H	H	L	NR	L	L	H	H	L	1302	nr
102	293	Feature rearrangement based deep learning system for predicting heart failure mortality		38	Wang, Zhe		Develop		1M	2020	China	EHR	General HF Patients	Mortality, after discharge	Inpatient	Boosting	NS	NS	AUC	102	0.84	0.0123007	NR	6260	652	Computer Methods and Programs in Biomedicine	1	NR	NR	NR	NR	Other	H	L	L	H	H	L	NR	L	L	H	H	L	1302	nr
103	293	Feature rearrangement based deep learning system for predicting heart failure mortality		38	Wang, Zhe		Develop		1M	2020	China	EHR	General HF Patients	Mortality, after discharge	Inpatient	RF	NS	NS	AUC	103	0.83	0.0128331	NR	6260	652	Computer Methods and Programs in Biomedicine	1	NR	NR	NR	NR	Other	H	L	L	H	H	L	NR	L	L	H	H	L	1302	nr
104	293	Feature rearrangement based deep learning system for predicting heart failure mortality		38	Wang, Zhe		Develop		1M	2020	China	EHR	General HF Patients	Mortality, after discharge	Inpatient	Boosting	NS	NS	AUC	104	0.83	0.0128331	NR	6260	652	Computer Methods and Programs in Biomedicine	1	NR	NR	NR	NR	Other	H	L	L	H	H	L	NR	L	L	H	H	L	1302	nr
105	293	Feature rearrangement based deep learning system for predicting heart failure mortality		38	Wang, Zhe		Develop		1M	2020	China	EHR	General HF Patients	Mortality, after discharge	Inpatient	NN	NS	NS	AUC	105	0.81	0.013857	NR	6260	652	Computer Methods and Programs in Biomedicine	1	NR	NR	NR	NR	Other	H	L	L	H	H	L	NR	L	L	H	H	L	1302	nr
106	293	Feature rearrangement based deep learning system for predicting heart failure mortality		38	Wang, Zhe		Develop		1M	2020	China	EHR	General HF Patients	Mortality, after discharge	Inpatient	SVM	NS	NS	AUC	106	0.78	0.0152936	NR	6260	652	Computer Methods and Programs in Biomedicine	1	NR	NR	NR	NR	Other	H	L	L	H	H	L	NR	L	L	H	H	L	1302	nr
107	293	Feature rearrangement based deep learning system for predicting heart failure mortality		38	Wang, Zhe		Develop		1M	2020	China	EHR	General HF Patients	Mortality, after discharge	Inpatient	LR	NS	NS	AUC	107	0.74	0.0170305	NR	6260	652	Computer Methods and Programs in Biomedicine	1	NR	NR	NR	NR	Other	H	L	L	H	H	L	NR	L	L	H	H	L	1302	nr
108	296	Fibroblast Growth Factor 23 Is an Independent and Specific Predictor of Mortality in Patients With Heart Failure and Reduced Ejection Fraction		39	Koller, Lorenz		Develop		3.7Y	2015	Austria	Prospective	HFrEF	Mortality	Inpatient	Cox	<40	NS	C-Index	108	0.7	0.04	NR	511	180	Circulation Heart Failure	1	Univariate Analysis	NR	75	79/21	External Validation	L	L	L	L	L	L	NR	H	L	NR	L	L	13	age, sex,bmi, nyha, nt-pro-bnp, systolic left ventricular function, egfr, cad, hypertension, diabetes, copd, af, fgf-23
109	311	Growth differentiation factor 15 as mortality predictor in heart failure patients with non-reduced ejection fraction		40	Mendez Fernandez, Ana Belen		Develop		1.25Y	2020	Spain	NR	HFpEF	Mortality	Emergency, Inpatient	Cox	HFpEF, HFmrEF	AHF	AUC	109	0.819	0.0458814	Grønnesby and Borgan test	311	98	ESC Heart Failure	1	Knowledge Based, Univariate Analysis, Stepwise Procedure	NR	72	56/44	CV	NR	L	L	L	L	L	NR	H	L	H	NR	L	6	nyha, sbp, left atrial diameter, age, gdf 15, nt-pro-bnp
110	336	High-sensitivity cardiac troponin T 30 days all-come mortality in patients with acute heart failure. A Propensity Score-Matching Analysis Based on the EAHFE Registry. TROPICA4 Study		41	Roset, Alex		Develop		1M	2020	Spain	Prospective	exclude AMI	Mortality, after discharge	Inpatient	Cox	NS	AHF	AUC	110	0.7	0.05	NR	3190	NR	European Journal of Clinical Investigation	1	Knowledge Based	NR	NR	46/54	External Validation	L	L	L	L	L	L	NR	L	L	NR	L	L	42	too much
111	352	Identifying patients at risk of death or hospitalisation due to worsening heart failure using decision tree analysis: Evidence from the Trans-European Network-Home-Care Management System (TEN-HMS) Study		42	Zhang, Jufen		Develop		1M	2013	UK	Retrospective (Registry)	General HF Patients	Mortality	Inpatient	DT	NS	AHF	AUC	111	0.892	0.039	NR	284	NR	International Journal of Cardiology	1	NR	NR	70	78/22	CV	H	L	L	H	NR	L	NR	L	L	NR	L	L	7	nt-pro-bnp, age, sbp, mi, sinus rhythm, sodium, random group
112	352	Identifying patients at risk of death or hospitalisation due to worsening heart failure using decision tree analysis: Evidence from the Trans-European Network-Home-Care Management System (TEN-HMS) Study		42	Zhang, Jufen		Develop		1M	2013	UK	Retrospective (Registry)	General HF Patients	Mortality	Inpatient	LR	NS	AHF	AUC	112	0.858	0.045	NR	284	NR	International Journal of Cardiology	1	NR	NR	70	78/22	CV	H	L	L	H	NR	L	NR	L	L	NR	L	L	6	nt-pro-bnp, age, sinus rhythm, dbp, sodium, hemoglobin
113	379	The incremental prognostic and clinical value of multiple novel biomarkers in heart failure		43	Jackson, Colette E.		Develop		3.2Y	2016	UK	Prospective	General HF Patients	Mortality	Inpatient	Cox	NS	AHF	C-Index	113	0.727	0.0389383	NR	628	290	European Journal of Heart Failure	3	Univariate Analysis	NR	71	58/42	Bootstrap	L	L	L	L	H	L	L	H	L	H	L	L	9	copeptin, mr-pro-adm, mr-pro-anp, hs-ctnt, st2, galectin-3, cflc, hscrp, cystatin c
114	388	Incremental Value of Clinical Data Beyond Claims Data in Predicting 30-Day Outcomes After Heart Failure Hospitalization		44	Hammill, Bradley G.		Develop		1M	2011	USA	Prospective	General HF Patients	Mortality	Inpatient	GLM	NS	AHF	C-Index	114	0.761	0.00796394	Calibration Plot	24163	2732	Circulation Cardiovascular Quality and Outcomes	344	Bootstrap	Dummy Variable	NR	NR	Bootstrap	H	L	L	L	L	L	L	L	L	L	L	L	24	age, sex, cabg, hf, mi, pci, cancer, cardiopulmonary failure, atherosclerosis, cheart rateonic liver disease, copd, dementia, diabetes, hemiplegia, hypertension, peripheral vascular disease, protein calorie malnutrition, psychiatric disorder, ckd,stroke, trauma, valvular heart disease, unstable angina
115	388	Incremental Value of Clinical Data Beyond Claims Data in Predicting 30-Day Outcomes After Heart Failure Hospitalization		44	Hammill, Bradley G.		Develop		1M	2011	USA	Prospective	General HF Patients	Readmission, after discharge	Inpatient	GLM	NS	AHF	C-Index	115	0.599	0.00825786	Calibration Plot	24163	5296	Circulation Cardiovascular Quality and Outcomes	344	Knowledge Based	Dummy Variable	NR	NR	Bootstrap	H	L	L	L	L	L	L	L	L	L	L	L	36	age, sex, cabg, hf, anemia, acs, arrhythmias, asthma, cancer, cardiopulmonary respiratory failure and shock, chronic atherosclearosis, copd, decubitus, dementia, diabetes, disorders of fluid, alcohol, fibrosis, gastrointestinal disorders, hematilogic diorders, hemiplegia, liver disease, nephritis, pneumonia, protein calorie malnutrition depression, psychiatric disorder, ckd, stroke, urinary tract…
116	396	Independent Predictors of Cardiac Mortality and Hospitalization for Heart Failure in a Multi-Ethnic Asian ST-segment Elevation Myocardial Infarction Population Treated by Primary Percutaneous Coronary Intervention		45	Bulluck, Heerajnarain		Develop		1Y	2019	UK	EHR	with AMI and PCI	Readmission	Inpatient, Outpatient, and Emergency	LR	NS	NS	C-Index	116	0.868	0.02	Calibration Plot	7446	399	Scientific Reports	1	Univariate Analysis	Delete	58	85/15	Bootstrap	H	L	L	L	H	L	H	H	L	L	L	L	17	age, sex, race, diabetes, hypertension, dyslipidemia, ihd, smoke, bmi, killip class, cardiac arrest, stemi, creatinine, hemoglobin, troponin, s2b, lvef
117	396	Independent Predictors of Cardiac Mortality and Hospitalization for Heart Failure in a Multi-Ethnic Asian ST-segment Elevation Myocardial Infarction Population Treated by Primary Percutaneous Coronary Intervention		45	Bulluck, Heerajnarain		Validation		1Y	2019	UK	EHR	with AMI and PCI	Readmission	Inpatient, Outpatient, and Emergency	LR	NS	NS	C-Index	117	0.855	0.032	NR	3464	NR	Scientific Reports	1		Delete	58	84/16		NR	L	L	L	L	L	H		L	NR
118	404	Interpretable clinical prediction via attention-based neural network		46	Chen, Peipei		Develop		1Y	2020	China	EHR	General HF Patients	Readmission, after discharge	Inpatient	DL	NS	NS	C-Index	118	0.691	0.09	NR	736	461	BMC Medical Informatics and Decision Making	1	NR	Median	NR	NR	CV	H	L	L	H	L	L	H	L	L	H	L	L	105	nr
119	404	Interpretable clinical prediction via attention-based neural network		46	Chen, Peipei		Develop		1Y	2020	China	EHR	General HF Patients	Readmission, after discharge	Inpatient	LR	NS	NS	C-Index	119	0.684	0.08	NR	736	461	BMC Medical Informatics and Decision Making	1	NR	Median	NR	NR	CV	H	L	L	H	L	L	H	L	L	H	L	L	105	nr
120	404	Interpretable clinical prediction via attention-based neural network		46	Chen, Peipei		Develop		1Y	2020	China	EHR	General HF Patients	Readmission, after discharge	Inpatient	NN	NS	NS	C-Index	120	0.683	0.08	NR	736	461	BMC Medical Informatics and Decision Making	1	NR	Median	NR	NR	CV	H	L	L	H	L	L	H	L	L	H	L	L	105	nr
121	404	Interpretable clinical prediction via attention-based neural network		46	Chen, Peipei		Develop		1Y	2020	China	EHR	General HF Patients	Readmission, after discharge	Inpatient	DL	NS	NS	C-Index	121	0.658	0.07	NR	736	461	BMC Medical Informatics and Decision Making	1	NR	Median	NR	NR	CV	H	L	L	H	L	L	H	L	L	H	L	L	105	nr
122	412	Joint Shock/Death Risk Prediction Model for Patients Considering Implantable Cardioverter-Defibrillators A Secondary Analysis of the SCD-HeFT trial		47	Reeder, Harrison T.		Develop		3.5Y	2019	USA	RCT	HFrEF	Mortality	Inpatient	Cox	<35	NS	C-Index	122	0.79	0.0372772	NR	803	167	Circulation: Cardiovascular Quality and Outcomes	NR	Stepwise Selection	Delete	60	77/23	Random Split	L	L	L	L	L	L	H	L	L	H	L	L	7	hf, lvef, diabetes,ckd, creatinine, nyha, age
123	435	A Machine Learning Approach to Management of Heart Failure Populations		48	Jing, Linyuan		Develop		1Y	2020	USA	EHR	General HF Patients	Mortality	NS	Boosting	NS	NS	AUC	123	0.77	0.00562331	NR	26971	13733	Jacc Heart Failure	13	No Need To Report	MI	76	53/47	CV	H	L	L	L	L	L	L	L	L	H	L	L	209	too much
124	435	A Machine Learning Approach to Management of Heart Failure Populations		48	Jing, Linyuan		Develop		1Y	2020	USA	EHR	General HF Patients	Mortality	NS	RF	NS	NS	AUC	124	0.76	0.00572124	NR	26971	13733	Jacc Heart Failure	13	No Need To Report	MI	76	53/47	CV	H	L	L	L	L	L	L	L	L	H	L	L	209	too much
125	435	A Machine Learning Approach to Management of Heart Failure Populations		48	Jing, Linyuan		Develop		1Y	2020	USA	EHR	General HF Patients	Mortality	NS	LR	NS	NS	AUC	125	0.74	0.00590351	NR	26971	13733	Jacc Heart Failure	13	No Need To Report	MI	76	53/47	CV	H	L	L	L	L	L	L	L	L	H	L	L	209	too much
126	436	Machine learning can predict survival of patients with heart failure from serum creatinine and ejection fraction alone		49	Chicco, Davide		Develop		4M	2020	Canada	EHR	General HF Patients	Mortality	NS	RF	NS	NS	AUC	126	0.8	0.0492443	NR	299	96	BMC Medical Informatics and Decision Making	1	Univariate Analysis, Feature Ranking Algorithm	NR	60	65/35	Repeat Random Split	H	L	L	H	L	L	NR	H	L	H	H	L	13	age, anemia, hypertension, creatinine, diabetes, lvef, sex, platelets, creatinine phosphokinase, sodium, smoking, time
127	436	Machine learning can predict survival of patients with heart failure from serum creatinine and ejection fraction alone		49	Chicco, Davide		Develop		4M	2020	Canada	EHR	General HF Patients	Mortality	NS	Boosting	NS	NS	AUC	127	0.754	0.0546613	NR	299	96	BMC Medical Informatics and Decision Making	1	Univariate Analysis, Feature Ranking Algorithm	NR	60	65/35	Repeat Random Split	H	L	L	H	L	L	NR	H	L	H	H	L	13	age, anemia, hypertension, creatinine, diabetes, lvef, sex, platelets, creatinine phosphokinase, sodium, smoking, time
128	436	Machine learning can predict survival of patients with heart failure from serum creatinine and ejection fraction alone		49	Chicco, Davide		Develop		4M	2020	Canada	EHR	General HF Patients	Mortality	NS	SVM	NS	NS	AUC	128	0.754	0.0546613	NR	299	96	BMC Medical Informatics and Decision Making	1	Univariate Analysis, Feature Ranking Algorithm	NR	60	65/35	Repeat Random Split	H	L	L	H	L	L	NR	H	L	H	H	L	13	age, anemia, hypertension, creatinine, diabetes, lvef, sex, platelets, creatinine phosphokinase, sodium, smoking, time
129	436	Machine learning can predict survival of patients with heart failure from serum creatinine and ejection fraction alone		49	Chicco, Davide		Develop		4M	2020	Canada	EHR	General HF Patients	Mortality	NS	DT	NS	NS	AUC	129	0.681	0.0615051	NR	299	96	BMC Medical Informatics and Decision Making	1	Univariate Analysis, Feature Ranking Algorithm	NR	60	65/35	Repeat Random Split	H	L	L	H	L	L	NR	H	L	H	H	L	13	age, anemia, hypertension, creatinine, diabetes, lvef, sex, platelets, creatinine phosphokinase, sodium, smoking, time
130	436	Machine learning can predict survival of patients with heart failure from serum creatinine and ejection fraction alone		49	Chicco, Davide		Develop		4M	2020	Canada	EHR	General HF Patients	Mortality	NS	LR	NS	NS	AUC	130	0.643	0.0642821	NR	299	96	BMC Medical Informatics and Decision Making	1	Univariate Analysis, Feature Ranking Algorithm	NR	60	65/35	Repeat Random Split	H	L	L	H	L	L	NR	H	L	H	H	L	13	age, anemia, hypertension, creatinine, diabetes, lvef, sex, platelets, creatinine phosphokinase, sodium, smoking, time
131	436	Machine learning can predict survival of patients with heart failure from serum creatinine and ejection fraction alone		49	Chicco, Davide		Develop		4M	2020	Canada	EHR	General HF Patients	Mortality	NS	Others	NS	NS	AUC	131	0.637	0.0646733	NR	299	96	BMC Medical Informatics and Decision Making	1	Univariate Analysis, Feature Ranking Algorithm	NR	60	65/35	Repeat Random Split	H	L	L	H	L	L	NR	H	L	H	H	L	13	age, anemia, hypertension, creatinine, diabetes, lvef, sex, platelets, creatinine phosphokinase, sodium, smoking, time
132	436	Machine learning can predict survival of patients with heart failure from serum creatinine and ejection fraction alone		49	Chicco, Davide		Develop		4M	2020	Canada	EHR	General HF Patients	Mortality	NS	NB	NS	NS	AUC	132	0.589	0.0673482	NR	299	96	BMC Medical Informatics and Decision Making	1	Univariate Analysis, Feature Ranking Algorithm	NR	60	65/35	Repeat Random Split	H	L	L	H	L	L	NR	H	L	H	H	L	13	age, anemia, hypertension, creatinine, diabetes, lvef, sex, platelets, creatinine phosphokinase, sodium, smoking, time
133	436	Machine learning can predict survival of patients with heart failure from serum creatinine and ejection fraction alone		49	Chicco, Davide		Develop		4M	2020	Canada	EHR	General HF Patients	Mortality	NS	NN	NS	NS	AUC	133	0.559	0.0686141	NR	299	96	BMC Medical Informatics and Decision Making	1	Univariate Analysis, Feature Ranking Algorithm	NR	60	65/35	Repeat Random Split	H	L	L	H	L	L	NR	H	L	H	H	L	13	age, anemia, hypertension, creatinine, diabetes, lvef, sex, platelets, creatinine phosphokinase, sodium, smoking, time
134	436	Machine learning can predict survival of patients with heart failure from serum creatinine and ejection fraction alone		49	Chicco, Davide		Develop		4M	2020	Canada	EHR	General HF Patients	Mortality	NS	KNN	NS	NS	AUC	134	0.493	0.0703079	NR	299	96	BMC Medical Informatics and Decision Making	1	Univariate Analysis, Feature Ranking Algorithm	NR	60	65/35	Repeat Random Split	H	L	L	H	L	L	NR	H	L	H	H	L	13	age, anemia, hypertension, creatinine, diabetes, lvef, sex, platelets, creatinine phosphokinase, sodium, smoking, time
135	439	A machine learning model to predict the risk of 30-day readmissions in patients with heart failure: a retrospective analysis of electronic medical records data		50	Golas, Sara Bersche		Develop		1M	2018	USA	EHR	General HF Patients	Readmission, after discharge	Inpatient and Outpatient	DL	NS	NS	AUC	135	0.705	0.03	NR	11510	3502	BMC Medical Informatics and Decision Making	1	No Need To Report	Mean	75	53/47	CV	H	L	L	H	L	L	H	L	L	H	L	L	3512	nr
136	439	A machine learning model to predict the risk of 30-day readmissions in patients with heart failure: a retrospective analysis of electronic medical records data		50	Golas, Sara Bersche		Develop		1M	2018	USA	EHR	General HF Patients	Readmission, after discharge	Inpatient and Outpatient	DL	NS	NS	AUC	136	0.695	0.032	NR	11510	3502	BMC Medical Informatics and Decision Making	1	No Need To Report	Mean	75	53/47	CV	H	L	L	H	L	L	H	L	L	H	L	L	3512	nr
137	439	A machine learning model to predict the risk of 30-day readmissions in patients with heart failure: a retrospective analysis of electronic medical records data		50	Golas, Sara Bersche		Develop		1M	2018	USA	EHR	General HF Patients	Readmission, after discharge	Inpatient and Outpatient	L2	NS	NS	AUC	137	0.664	0.03	NR	11510	3502	BMC Medical Informatics and Decision Making	1	No Need To Report	Mean	75	53/47	CV	H	L	L	H	L	L	H	L	L	H	L	L	3512	nr
138	439	A machine learning model to predict the risk of 30-day readmissions in patients with heart failure: a retrospective analysis of electronic medical records data		50	Golas, Sara Bersche		Develop		1M	2018	USA	EHR	General HF Patients	Readmission, after discharge	Inpatient and Outpatient	Boosting	NS	NS	AUC	138	0.65	0.022	NR	11510	3502	BMC Medical Informatics and Decision Making	1	No Need To Report	Mean	75	53/47	CV	H	L	L	H	L	L	H	L	L	H	L	L	3512	nr
139	440	Machine Learning Prediction of Mortality and Hospitalization in Heart Failure With Preserved Ejection Fraction		51	Angraal, Suveen		Develop		3Y	2020	USA	RCT	HFpEF	Mortality	outpatient	RF	>45	NS	AUC	139	0.72	0.03	Calibration Plot	1767	268	Jacc Heart Failure	NR	Stepwise	Mean	72	50/50	CV	L	L	L	H	L	L	H	L	L	L	L	L	86	nr
140	440	Machine Learning Prediction of Mortality and Hospitalization in Heart Failure With Preserved Ejection Fraction		51	Angraal, Suveen		Develop		3Y	2020	USA	RCT	HFpEF	Mortality	outpatient	Boosting	>45	NS	AUC	140	0.68	0.02	NR	1767	268	Jacc Heart Failure	NR	Stepwise	Mean	72	50/50	CV	L	L	L	H	L	L	H	L	L	NR	L	L	86	nr
141	440	Machine Learning Prediction of Mortality and Hospitalization in Heart Failure With Preserved Ejection Fraction		51	Angraal, Suveen		Develop		3Y	2020	USA	RCT	HFpEF	Mortality	outpatient	LR	>45	NS	AUC	141	0.66	0.03	NR	1767	268	Jacc Heart Failure	NR	Stepwise	Mean	72	50/50	CV	L	L	L	H	L	L	H	L	L	NR	L	L	86	nr
142	440	Machine Learning Prediction of Mortality and Hospitalization in Heart Failure With Preserved Ejection Fraction		51	Angraal, Suveen		Develop		3Y	2020	USA	RCT	HFpEF	Mortality	outpatient	SVM	>45	NS	AUC	142	0.66	0.06	NR	1767	268	Jacc Heart Failure	NR	Stepwise	Mean	72	50/50	CV	L	L	L	H	L	L	H	L	L	NR	L	L	86	nr
143	440	Machine Learning Prediction of Mortality and Hospitalization in Heart Failure With Preserved Ejection Fraction		51	Angraal, Suveen		Develop		3Y	2020	USA	RCT	HFpEF	Mortality	outpatient	LASSO	>45	NS	AUC	143	0.65	0.04	NR	1767	268	Jacc Heart Failure	NR	Stepwise	Mean	72	50/50	CV	L	L	L	H	L	L	H	L	L	NR	L	L	86	nr
144	440	Machine Learning Prediction of Mortality and Hospitalization in Heart Failure With Preserved Ejection Fraction		51	Angraal, Suveen		Develop		1Y	2020	USA	RCT	HFpEF	Mortality	outpatient	RF	>45	NS	AUC	144	0.69	0.06	NR	1767	NR	Jacc Heart Failure	NR	Stepwise	Mean	72	50/50	CV	L	L	L	H	L	L	H	L	L	NR	L	L	86	nr
145	440	Machine Learning Prediction of Mortality and Hospitalization in Heart Failure With Preserved Ejection Fraction		51	Angraal, Suveen		Develop		1Y	2020	USA	RCT	HFpEF	Mortality	outpatient	Boosting	>45	NS	AUC	145	0.65	0.06	NR	1767	NR	Jacc Heart Failure	NR	Stepwise	Mean	72	50/50	CV	L	L	L	H	L	L	H	L	L	NR	L	L	86	nr
146	440	Machine Learning Prediction of Mortality and Hospitalization in Heart Failure With Preserved Ejection Fraction		51	Angraal, Suveen		Develop		1Y	2020	USA	RCT	HFpEF	Mortality	outpatient	LR	>45	NS	AUC	146	0.68	0.14	NR	1767	NR	Jacc Heart Failure	NR	Stepwise	Mean	72	50/50	CV	L	L	L	H	L	L	H	L	L	NR	L	L	86	nr
147	440	Machine Learning Prediction of Mortality and Hospitalization in Heart Failure With Preserved Ejection Fraction		51	Angraal, Suveen		Develop		1Y	2020	USA	RCT	HFpEF	Mortality	outpatient	SVM	>45	NS	AUC	147	0.69	0.08	NR	1767	NR	Jacc Heart Failure	NR	Stepwise	Mean	72	50/50	CV	L	L	L	H	L	L	H	L	L	NR	L	L	86	nr
148	440	Machine Learning Prediction of Mortality and Hospitalization in Heart Failure With Preserved Ejection Fraction		51	Angraal, Suveen		Develop		1Y	2020	USA	RCT	HFpEF	Mortality	outpatient	LASSO	>45	NS	AUC	148	0.7	0.075	NR	1767	NR	Jacc Heart Failure	NR	Stepwise	Mean	72	50/50	CV	L	L	L	H	L	L	H	L	L	NR	L	L	86	nr
149	461	Modes of death and prognostic outliers in chronic heart failure		52	Canepa, Marco		Validation	MAGGIC	3Y	2019	Italy	RCT	exclude if has comorbidity	Mortality	outpatient	Score	NS	CHF	AUC	149	0.731	0.013	Calibration Plot	6859	1950	American Heart Journal	31		No Need To Report	67	78/22		L	L	L	L	L	L	L		L	L		L
150	466	Mortality prediction system for heart failure with orthogonal relief and dynamic radius means		53	Wang, Zhe		Develop		1Y	2018	China	EHR	General HF Patients	Mortality	Inpatient	Others	NS	NS	AUC	150	0.848	0.0176	NR	4353	1182	International Journal of Medical Informatics	1	Statistical Approach	NR	NR	NR	CV	H	L	L	H	L	L	NR	L	L	H	L	L	482	nr
151	466	Mortality prediction system for heart failure with orthogonal relief and dynamic radius means		53	Wang, Zhe		Develop		1M	2018	China	EHR	General HF Patients	Mortality	Inpatient	Others	NS	NS	AUC	151	0.885	0.014	NR	6260	652	International Journal of Medical Informatics	1	Statistical Approach	NR	NR	NR	CV	H	L	L	H	L	L	NR	L	L	H	L	L	482	nr
152	467	Mortality prediction using a modified Seattle Heart Failure Model may improve patient selection for ventricular tachycardia ablation		54	Vakil, Kairav P.		Develop	Modified SHFM	6M	2015	USA	EHR	with ventricular tachycardia ablation, exclude with LVAD before	Mortality	Inpatient	Cox	NS	NS	C-Index	152	0.84	0.06	NR	243	NR	American Heart Journal	1		Mean	63	89/11.0	Other	H	L	L	H	L	L	H	L	L	H	L	L	3	shfm, vt with previous icd shock, vt storm
153	481	A Multiparametric Clinical and Echocardiographic Score to Risk Stratify Patients with Chronic Systolic Heart Failure: Derivation and Testing		55	Fontanive, Paolo		Develop		2.5Y	2013	Italy	NR	HFrEF, exclude MI, coexisting terminal disease, UI, valvular disease, cardiomyopathy	Mortality	outpatient	Cox	<45	CHF	C-Index	153	0.78	0.03	Calibration Plot	388	NR	Echocardiography	1	Correlation Analysis	NR	68	78/22	Other	NR	L	L	L	L	L	NR	L	L	L	L	L	9	age, egfr, furosemide, acei, beta-blocker, nyha, lv efvi, moderate-to-severe mr, tapse, nt-pro-bnp
154	481	A Multiparametric Clinical and Echocardiographic Score to Risk Stratify Patients with Chronic Systolic Heart Failure: Derivation and Testing		55	Fontanive, Paolo		Validation	MUSIC	2.5Y	2013	Italy	NR	HFrEF, exclude MI, coexisting terminal disease, UI, valvular disease, cardiomyopathy	Mortality	outpatient	Score	<45	CHF	C-Index	154	0.72	0.03	NA	388	NR	Echocardiography	1		NR	68	78/22		NR	L	L	L	L	L	NR		L	L
155	481	A Multiparametric Clinical and Echocardiographic Score to Risk Stratify Patients with Chronic Systolic Heart Failure: Derivation and Testing		55	Fontanive, Paolo		Validation	3CHF	2.5Y	2013	Italy	NR	HFrEF, exclude MI, coexisting terminal disease, UI, valvular disease, cardiomyopathy	Mortality	outpatient	Score	<45	CHF	C-Index	155	0.72	0.03	NA	388	NR	Echocardiography	1		NR	68	78/22		NR	L	L	L	L	L	NR		L	L
156	487	A Multivariable Prediction Model for Mortality in Individuals Admitted for Heart Failure		56	Bowen, Garrett S.		Develop		1Y	2018	USA	EHR	General HF Patients, man	Mortality	inpatient	Cox	NS	NS	C-Index	156	0.68	0.01	No	30111	NR	JAGS	124	Bootstrap	MI	71	98/2.0	Time-Split	H	L	L	L	H	L	L	L	L	H	H	L	11	age, metastasis, bun, sodium, bnp, potassium, lvef, arterial blood pressure, pulse, los, previous palliative care
157	487	A Multivariable Prediction Model for Mortality in Individuals Admitted for Heart Failure		56	Bowen, Garrett S.		Develop		2Y	2018	USA	EHR	General HF Patients, man	Mortality	inpatient	Cox	NS	NS	C-Index	157	0.67	0.01	No	30111	NR	JAGS	124	Bootstrap	MI	71	98/2.0	Time-Split	H	L	L	L	H	L	L	L	L	H	H	L	11	age, metastasis, bun, sodium, bnp, potassium, lvef, arterial blood pressure, pulse, los, previous palliative care
158	487	A Multivariable Prediction Model for Mortality in Individuals Admitted for Heart Failure		56	Bowen, Garrett S.		Develop		1M	2018	USA	EHR	General HF Patients, man	Mortality	inpatient	Cox	NS	NS	C-Index	158	0.7	0.015	No	30111	NR	JAGS	124	Bootstrap	MI	71	98/2.0	Time-Split	H	L	L	L	H	L	L	L	L	H	H	L	11	age, metastasis, bun, sodium, bnp, potassium, lvef, arterial blood pressure, pulse, los, previous palliative care
159	506	A nomogram based on a patient-reported outcomes measure: predicting the risk of readmission for patients with chronic heart failure		57	Han, Qiang		Develop		1Y	2020	China	Prospective	exclude with cardiovascular events in 2M	Readmission, after discharge	Inpatient	Cox	NS	NS	AUC	159	0.737	0.06	Calibration Plot	454	142	Health and Quality of Life Outcomes	3	Univariate Analysis	missForest	NR	62/38	Bootstrap	L	L	L	NR	L	L	L	H	L	L	L	L	NR	nr
160	524	A one-year mortality clinical prediction rule for patients with heart failure		58	Escobar, Antonio		Develop		1Y	2017	Spain	Prospective	General HF Patients	Mortality, after discharge	Inpatient and Outpatient	LR	NS	NS	AUC	160	0.695	0.033	Hosmer-Lemeshow	1282	305	European Journal of Internal Medicine	13	Univariate Analysis	NR	77	51/49	CV	L	L	L	L	H	L	NR	H	L	H	H	L	11	age, sbp, nyha, valvular heart disease, dementia, hf, hemoglobin, sodium, urea, los, mlhfq physical
161	525	One-Year Mortality Risk Stratification in Patients Hospitalized for Acute Decompensated Heart Failure: Construction of TSOC-HFrEF Risk Scoring Model		59	Hung, Wei-Kai		Develop		1Y	2020	China	Prospective	HFrEF, AHF	Mortality, after discharge	Inpatient	Score	<40	AHF	AUC	161	0.675	0.0402778	Calibration Plot	1127	163	Acta Cardiologica Sinica	21	Univariate Analysis, stepwise selection	Delete	63	73/27	Bootstrap	L	L	L	L	H	L	H	H	L	L	L	L	8	bmi, dbp, atherogenic dyslipidemia, diabetes, aortic regurgitation, qrs duration, hemoglobin, digoxin
162	525	One-Year Mortality Risk Stratification in Patients Hospitalized for Acute Decompensated Heart Failure: Construction of TSOC-HFrEF Risk Scoring Model		59	Hung, Wei-Kai		Validation	3CHF	1Y	2020	China	Prospective	HFrEF, AHF	Mortality, after discharge	Inpatient	Score	<40	AHF	AUC	162	0.636	0.0426211	Calibration Plot	1127	163	Acta Cardiologica Sinica	21		Delete	63	73/27		L	L	L	L	L	L	H		L	L
163	537	Performance of Prognostic Risk Scores in Chronic Heart Failure Patients Enrolled in the European Society of Cardiology Heart Failure Long-Term Registry		60	Canepa, Marco		Validation	MAGGIC	1Y	2018	Italy	Prospective	CHF	Mortality, after discharge	outpatient	Score	NS	CHF	AUC	163	0.743	0.023	Calibration Plot	6161	508	Jacc Heart Failure	NR		Delete	65	72/28		L	L	L	L	L	L	H		L	L
164	537	Performance of Prognostic Risk Scores in Chronic Heart Failure Patients Enrolled in the European Society of Cardiology Heart Failure Long-Term Registry		60	Canepa, Marco		Validation	GISSI-HF	1Y	2018	Italy	Prospective	CHF	Mortality, after discharge	outpatient	Score	NS	CHF	AUC	164	0.739	0.024	Calibration Plot	6161	508	Jacc Heart Failure	NR		Delete	65	72/28		L	L	L	L	L	L	H		L	L
165	537	Performance of Prognostic Risk Scores in Chronic Heart Failure Patients Enrolled in the European Society of Cardiology Heart Failure Long-Term Registry		60	Canepa, Marco		Validation	CHARM	1Y	2018	Italy	Prospective	CHF	Mortality, after discharge	outpatient	Score	NS	CHF	AUC	165	0.729	0.023	Calibration Plot	6161	508	Jacc Heart Failure	NR		Delete	65	72/28		L	L	L	L	L	L	H		L	L
166	537	Performance of Prognostic Risk Scores in Chronic Heart Failure Patients Enrolled in the European Society of Cardiology Heart Failure Long-Term Registry		60	Canepa, Marco		Validation	SHFM	1Y	2018	Italy	Prospective	CHF	Mortality, after discharge	outpatient	Cox	NS	CHF	AUC	166	0.714	0.023	Calibration Plot	6161	508	Jacc Heart Failure	NR		Delete	65	72/28		L	L	L	L	L	L	H		L	L
167	538	Performance of Prognostic Risk Scores in Heart Failure Patients: Do Sex Differences Exist?		61	Vishram-Nielsen, Julie K. K.		Validation	SHFM	1Y	2020	Canada	EHR	CHF, exclude with VAD support or heart transplantation	Mortality	outpatient	Cox	<40	NS	AUC	167	0.76	0.045	Calibration Plot	1136	116	Candian Journal of Cardiology	1		MI	55	75/25		H	L	L	L	L	L	L		L	L
168	538	Performance of Prognostic Risk Scores in Heart Failure Patients: Do Sex Differences Exist?		61	Vishram-Nielsen, Julie K. K.		Validation	SHFM	3Y	2020	Canada	EHR	CHF, exclude with VAD support or heart transplantation	Mortality	outpatient	Score	<40	NS	AUC	168	0.73	0.035	Calibration Plot	1136	231	Candian Journal of Cardiology	1		MI	55	75/27		H	L	L	L	L	L	L		L	L
169	538	Performance of Prognostic Risk Scores in Heart Failure Patients: Do Sex Differences Exist?		61	Vishram-Nielsen, Julie K. K.		Validation	MAGGIC	1Y	2020	Canada	EHR	CHF, exclude with VAD support or heart transplantation	Mortality	outpatient	Score	<40	NS	AUC	169	0.71	0.05	Calibration Plot	1136	116	Candian Journal of Cardiology	1		MI	55	75/26		H	L	L	L	L	L	L		L	L
170	538	Performance of Prognostic Risk Scores in Heart Failure Patients: Do Sex Differences Exist?		61	Vishram-Nielsen, Julie K. K.		Validation	MAGGIC	3Y	2020	Canada	EHR	CHF, exclude with VAD support or heart transplantation	Mortality	outpatient	Score	<40	NS	AUC	170	0.69	0.04	Calibration Plot	1136	231	Candian Journal of Cardiology	1		MI	55	75/28		H	L	L	L	L	L	L		L	L
171	539	Performance of the MAGGIC heart failure risk score and its modification with the addition of discharge natriuretic peptides		62	Sawano, Mitsuaki		Validation	MAGGIC	1Y	2018	Japan	Prospective	AHF	Mortality, after discharge	Emergency and Inpatient	Score	NS	AHF	C-Index	171	0.71	0.04	Calibration Plot	2215	241	ESC Heart Failure	1		Delete	73	61/39		L	L	L	L	L	L	H		L	L
172	539	Performance of the MAGGIC heart failure risk score and its modification with the addition of discharge natriuretic peptides		62	Sawano, Mitsuaki		Update	Modified MAGGIC	1Y	2018	Japan	Prospective	AHF	Mortality, after discharge	Emergency and Inpatient	Score	NS	AHF	C-Index	172	0.69	0.04	Calibration Plot	NR	NR	ESC Heart Failure	NR		Delete	73	61/39	External Validation	L	L	L	L	L	L	H	L	L	L	L	L
173	540	Performance of the Seattle Heart Failure Model in Implantable Defibrillator Patients Treated With Cardiac Resynchronization Therapy		63	Smith, Tim		Validation	SHFM	1Y	2012	USA	Prospective	with CRT-D and Cardiac Resynchronization Therapy	Mortality	Inpatient	Cox	<35	NS	AUC	173	0.79	0.07	Calibration Plot	413	24	The American Journal of Cardiology			Mean	61	76/24		L	L	L	L	L	L	H		L	L
174	540	Performance of the Seattle Heart Failure Model in Implantable Defibrillator Patients Treated With Cardiac Resynchronization Therapy		63	Smith, Tim		Validation	SHFM	5Y	2012	USA	Prospective	with CRT-D and Cardiac Resynchronization Therapy	Mortality	Inpatient	Cox	<35	NS	AUC	174	0.71	0.07	Calibration Plot	413	110	The American Journal of Cardiology			Mean	61	76/24		L	L	L	L	L	L	H		L	L
175	541	Physical Health Status Measures Predict All-Cause Mortality in Patients With Heart Failure		64	Chamberlain, Alanna M.		Develop		2.3Y	2013	USA	EHR	General HF Patients	Mortality	Inpatient and Outpatient	Cox	NS	NS	C-Index	175	0.756	0.0526745	NR	352	86	Circulation Heart Failure	3	Stepwise	NR	73	59/41	Bootstrap	H	L	L	H	L	L	NR	L	L	H	L	L	4	self reported physical functioning, self-related general health, functional exercise capacity
176	552	Predicting 30-day mortality and 30-day re-hospitalization risks in Medicare patients with heart failure discharged to skilled nursing facilities: development and validation of models using administrative data		65	Li, Lin		Develop		1M	2019	USA	EHR	General HF Patients	Readmission, after discharge	Inpatient	LR	NS	NS	AUC	176	0.625	0.007531	Hosmer-Lemeshow	25887	6289	The Journal of Nursing Home Research Sciences	NR	NR	NR	84	40/60	Time-Split	H	L	L	L	L	L	NR	NR	L	L	H	L	12	age, sex, race, charlson index, los, bmi, dyspnea, urinary incontinence pressure ulcer, depression severity, physical limitations cognitive impairment
177	552	Predicting 30-day mortality and 30-day re-hospitalization risks in Medicare patients with heart failure discharged to skilled nursing facilities: development and validation of models using administrative data		65	Li, Lin		Develop		1M	2019	USA	EHR	General HF Patients	Mortality, after discharge	Inpatient	LR	NS	NS	AUC	177	0.708	0.0106873	Hosmer-Lemeshow	25887	1785	The Journal of Nursing Home Research Sciences	NR	NR	NR	84	40/60	NR	H	L	L	L	L	L	NR	NR	L	H	H	L	12	age, sex, race, charlson index, los, bmi, dyspnea, urinary incontinence pressure ulcer, depression severity, physical limitations cognitive impairment
178	553	Predicting 30-Day Mortality for Patients With Acute Heart Failure in the Emergency Department A Cohort Study		66	Miro, Oscar		Develop		1M	2017	USA	Prospective	AHF	Mortality, after discharge	Emergency	LR	NS	AHF	AUC	178	0.828	0.026	Calibration Plot	4891	500	Annals of Internal Medicine	34	Stepwise Procedure	MI	80	43/57	Time-Split	L	L	L	L	L	L	L	L	L	L	L	L	13	barthel index, sbp, age, nt-pro-bnp, potassium, troponin, low output symptom, acs, ecg, creatinine
179	556	Predicting heart failure outcome from cardiac and comorbid conditions: The 3C-HF score		67	Senni, Michele		Develop	3CHF	1Y	2013	Italy	Prospective	General HF Patients	Mortality, after discharge	outpatient	Score	NS	NS	AUC	179	0.82	0.01	O/E NA	4258	NR	International Journal of Cardiology	24	Univariate Analysis	Delete	70	61/39	External Validation	L	L	L	L	H	L	H	H	L	L	L	L	11	age, nyha, lvef, ras inhibitors, valvular heart disease, beta-blocker, af, comorbid conditions, ckd, diabetes, anemia, hypertension
180	570	Predicting Risk in Patients Hospitalized for Acute Decompensated Heart Failure and Preserved Ejection Fraction The Atherosclerosis Risk in Communities Study Heart Failure Community Surveillance		68	Thorvaldsen, Tonje		Develop		1M	2017	USA	EHR	General HF Patients	Readmission	Inpatient	LR	>50	AHF	AUC	180	0.73	0.0305819	Calibration Plot	1852	180	Circulation Heart Failure	21	Stepwise Procedure	NR	77	35/65	Time-Split	H	L	L	L	H	L	L	L	L	L	H	L	7	effecy scpre, hemoglobin, onset hypoxia, race, bmi, bnp, heart rate
181	570	Predicting Risk in Patients Hospitalized for Acute Decompensated Heart Failure and Preserved Ejection Fraction The Atherosclerosis Risk in Communities Study Heart Failure Community Surveillance		68	Thorvaldsen, Tonje		Develop		1Y	2017	USA	EHR	General HF Patients	Readmission	Inpatient	LR	>50	AHF	AUC	181	0.71	0.0227368	Calibration Plot	1952	620	Circulation Heart Failure	21	Stepwise Procedure	NR	73	35/65	Time-Split	H	L	L	L	H	L	L	L	L	L	H	L	6	effect score, hypoxia, bmi, heart rate, af, arrhythmia, bnp
182	571	Predicting Risk of 30-Day Readmissions Using Two Emerging Machine Learning Methods		69	Mahajan, Satish M.		Develop		1M	2018	USA	EHR	General HF Patients	Readmission	Inpatient	Boosting	NS	NS	AUC	182	0.719	0.0233379	NR	1778	701	Nursing Informatics	31	NR	NR	72	98/2.0	NR	H	L	L	L	L	L	NR	L	L	L	H	L	56	reported, but not counted
183	571	Predicting Risk of 30-Day Readmissions Using Two Emerging Machine Learning Methods		69	Mahajan, Satish M.		Develop		1M	2018	USA	EHR	General HF Patients	Readmission	Inpatient	Boosting	NS	NS	AUC	183	0.613	0.0233379	NR	1778	701	Nursing Informatics	31	NR	NR	72	98/2.0	NR	H	L	L	L	L	L	NR	L	L	L	H	L	56	reported, but not counted
184	572	Predicting Risk of Hospitalization or Death Among Patients With Heart Failure in the Veterans Health Administration		70	Wang, Li		Develop		1M	2012	USA	EHR	General HF Patients	Readmission	Inpatient	LR	NS	NS	AUC	184	0.821	0.007	Calibration Plot	198640	8394	The American Journal of Cardiology	1	Stepwise Procedure	Other	73	98/2.0	Random Split	H	L	L	L	L	L	H	L	L	L	H	L	NA	na
185	572	Predicting Risk of Hospitalization or Death Among Patients With Heart Failure in the Veterans Health Administration		70	Wang, Li		Develop		1Y	2012	USA	EHR	General HF Patients	Readmission	Inpatient	LR	NS	NS	AUC	185	0.815	0.01	Calibration Plot	198640	46919	The American Journal of Cardiology	1	Stepwise Procedure	Other	73	98/2.0	Random Split	H	L	L	L	L	L	H	L	L	L	H	L	NA	na
186	572	Predicting Risk of Hospitalization or Death Among Patients With Heart Failure in the Veterans Health Administration		70	Wang, Li		Develop		1Y	2012	USA	EHR	General HF Patients	Mortality	Inpatient	LR	NS	NS	AUC	186	0.758	0.007	Calibration Plot	198640	14124	The American Journal of Cardiology	1	Stepwise Procedure	Other	73	98/2.0	Random Split	H	L	L	L	L	L	H	L	L	L	H	L	NA	na
187	572	Predicting Risk of Hospitalization or Death Among Patients With Heart Failure in the Veterans Health Administration		70	Wang, Li		Develop		1M	2012	USA	EHR	General HF Patients	Mortality	Inpatient	LR	NS	NS	AUC	187	0.8	0.007	Calibration Plot	198640	1762	The American Journal of Cardiology	1	Stepwise Procedure	Other	73	98/2.0	Random Split	H	L	L	L	L	L	H	L	L	L	H	L	NA	na
188	573	Predicting Short-Term Mortality in Advanced Decompensated Heart Failure - Role of the Updated Acute Decompensated Heart Failure/N-Terminal Pro-B-Type Natriuretic Peptide Risk Score		71	Scrutinio, Domenico		Update	ADHF/NT-proBNP	3M	2015	Japan	Retrospective	updated ADHF/NT-proBNP	Mortality	Inpatient	Score	<30	AHF	AUC	188	0.81	0.041	Calibration Plot	668	105	Circulation Journal	1		NR	63	84/16	NR	H	L	L	L	L	L	H		L	L
189	573	Predicting Short-Term Mortality in Advanced Decompensated Heart Failure - Role of the Updated Acute Decompensated Heart Failure/N-Terminal Pro-B-Type Natriuretic Peptide Risk Score		71	Scrutinio, Domenico		Update	EHFS	3M	2015	Japan	Retrospective	updated ADHF/NT-proBNP	Mortality	Inpatient	Score	<30	AHF	AUC	189	0.756	0.048	Calibration Plot	668	105	Circulation Journal	1		NR	63	84/16	NR	H	L	L	L	L	L	H		L	L
190	576	Predicting survival in heart failure: validation of the MAGGIC heart failure risk score in 51 043 patients from the Swedish Heart Failure Registry		72	Sartipy, Ulrik		Validation	MAGGIC	3Y	2014	Sweden	Prospective	General HF Patients	Mortality, after discharge	Inpatient and Outpatient	Score	NS	NS	AUC	190	0.741	0.01	Calibration Plot	51043	21936	European Journal of Heart Failure	1		MI	75	60/40		L	L	L	L	L	L	L		L	L
191	583	Predicting the risk of unplanned readmission or death within 30 days of discharge after a heart failure hospitalization		73	Au, Anita G.		Validation	Keenan	1M	2012	Canada	EHR	General HF Patients	Mortality, after discharge	Inpatient, Outpatient, and Emergency	LR	NS	NS	AUC	191	0.71	0.005	No	59652	11199	American Heart Journal	4		NR	76	50/50		H	L	L	L	L	L	NR		L	H
192	583	Predicting the risk of unplanned readmission or death within 30 days of discharge after a heart failure hospitalization		73	Au, Anita G.		Validation	Keenan	1M	2012	Canada	EHR	General HF Patients	Readmission, after discharge	Inpatient, Outpatient, and Emergency	LR	NS	NS	AUC	192	0.58	0.005	No	59652	11199	American Heart Journal	4		NR	76	50/50		H	L	L	L	L	L	NR		L	H
193	583	Predicting the risk of unplanned readmission or death within 30 days of discharge after a heart failure hospitalization		73	Au, Anita G.		Validation	LaCE	1M	2012	Canada	EHR	General HF Patients	Readmission, after discharge	Inpatient, Outpatient, and Emergency	Score	NS	NS	AUC	193	0.58	0.005	No	59652	11199	American Heart Journal	4		NR	76	50/50		H	L	L	L	L	L	NR		L	H
194	583	Predicting the risk of unplanned readmission or death within 30 days of discharge after a heart failure hospitalization		73	Au, Anita G.		Validation	Krumholz	1M	2012	Canada	EHR	General HF Patients	Readmission, after discharge	Inpatient, Outpatient, and Emergency	Score	NS	NS	AUC	194	0.55	0.005	No	59652	11199	American Heart Journal	4		NR	76	50/50		H	L	L	L	L	L	NR		L	H
195	583	Predicting the risk of unplanned readmission or death within 30 days of discharge after a heart failure hospitalization		73	Au, Anita G.		Validation	Krumholz	1M	2012	Canada	EHR	General HF Patients	Mortality, after discharge	Inpatient, Outpatient, and Emergency	Score	NS	NS	AUC	195	0.62	0.01	No	59652	11199	American Heart Journal	4		NR	76	50/50		H	L	L	L	L	L	NR		L	H
196	583	Predicting the risk of unplanned readmission or death within 30 days of discharge after a heart failure hospitalization		73	Au, Anita G.		Validation	LaCE	1M	2012	Canada	EHR	General HF Patients	Mortality, after discharge	Inpatient, Outpatient, and Emergency	Score	NS	NS	AUC	196	0.61	0.01	No	59652	11199	American Heart Journal	4		NR	76	50/50		H	L	L	L	L	L	NR		L	H
197	586	Prediction of 30-Day All-Cause Readmissions in Patients Hospitalized for Heart Failure Comparison of Machine Learning and Other Statistical Approaches		74	Frizzell, Jarrod D.		Develop		1M	2017	USA	Retrospective (Registry), EHR	General HF Patients	Readmission, after discharge	Inpatient	LR	NS	NS	AUC	197	0.624	0.00532671	Calibration Plot	56477	11959	Jama Cardiology	650	No Need To Report	MI	NR	NR	Random Split	L	L	L	L	L	L	L	L	L	L	L	L	39	los, copd, hemoglobin, bun, bnp, hf, acei, arb, sbp, crt-d/p, sodium, icd, bmi, heart rate, college degree, pulse bp, race, dm, high school, dialysis, troponin, sex,scr, aldosterone antagonist, lvef, respiratory rate, htn, potassium, diuretics, ventilation ihd, weight
198	586	Prediction of 30-Day All-Cause Readmissions in Patients Hospitalized for Heart Failure Comparison of Machine Learning and Other Statistical Approaches		74	Frizzell, Jarrod D.		Develop		1M	2017	USA	Retrospective (Registry), EHR	General HF Patients	Readmission, after discharge	Inpatient	LR	NS	NS	AUC	198	0.589	0.00551306	Calibration Plot	56477	11959	Jama Cardiology	650	No Need To Report	MI	NR	NR	Random Split	L	L	L	L	L	L	L	L	L	L	L	L	39	los, copd, hemoglobin, bun, bnp, hf, acei, arb, sbp, crt-d/p, sodium, icd, bmi, heart rate, college degree, pulse bp, race, dm, high school, dialysis, troponin, sex,scr, aldosterone antagonist, lvef, respiratory rate, htn, potassium, diuretics, ventilation ihd, weight
199	586	Prediction of 30-Day All-Cause Readmissions in Patients Hospitalized for Heart Failure Comparison of Machine Learning and Other Statistical Approaches		74	Frizzell, Jarrod D.		Develop		1M	2017	USA	Retrospective (Registry), EHR	General HF Patients	Readmission, after discharge	Inpatient	LASSO	NS	NS	AUC	199	0.618	0.00536117	Calibration Plot	56477	11959	Jama Cardiology	650	No Need To Report	MI	NR	NR	Random Split	L	L	L	L	L	L	L	L	L	L	L	L	39	los, copd, hemoglobin, bun, bnp, hf, acei, arb, sbp, crt-d/p, sodium, icd, bmi, heart rate, college degree, pulse bp, race, dm, high school, dialysis, troponin, sex,scr, aldosterone antagonist, lvef, respiratory rate, htn, potassium, diuretics, ventilation ihd, weight
200	586	Prediction of 30-Day All-Cause Readmissions in Patients Hospitalized for Heart Failure Comparison of Machine Learning and Other Statistical Approaches		74	Frizzell, Jarrod D.		Develop		1M	2017	USA	Retrospective (Registry), EHR	General HF Patients	Readmission, after discharge	Inpatient	Bayesian	NS	NS	AUC	200	0.618	0.00536117	Calibration Plot	56477	11959	Jama Cardiology	650	No Need To Report	MI	NR	NR	Random Split	L	L	L	L	L	L	L	L	L	L	L	L	39	los, copd, hemoglobin, bun, bnp, hf, acei, arb, sbp, crt-d/p, sodium, icd, bmi, heart rate, college degree, pulse bp, race, dm, high school, dialysis, troponin, sex,scr, aldosterone antagonist, lvef, respiratory rate, htn, potassium, diuretics, ventilation ihd, weight
201	620	Predictors of Frequent Readmissions in Patients With Heart Failure		75	Wang, Nelson		Develop		1Y	2017	Australia	Prospective	General HF Patients	Mortality, after discharge	Inpatient	LR	NS	NS	AUC	201	0.65	0.024929	NR	3115	461	Heart Lung and Circulation	1	Univariate Analysis, Stepwise Procedure	NR	80	53/47	Random Split	L	L	L	L	L	L	NR	H	L	H	H	L	4	insurance, angina, hemoglobin, creatinine
202	628	Predictors of Postdischarge Outcomes From Information Acquired Shortly After Admission for Acute Heart Failure A Report From the Placebo-Controlled Randomized Study of the Selective A1 Adenosine Receptor Antagonist Rolofylline for Patients Hospitalized With Acute Decompensated Heart Failure and Volume Overload to Assess Treatment Effect on Congestion and Renal Function (PROTECT) Study		76	Cleland, John G.		Develop		1M	2013	UK	RCT	20< eGFR <80	Mortality, after discharge	Inpatient	LR	NS	AHF	AUC	202	0.77	0.0368101	NR	2033	106	Circulation Heart Failure	1	Stepwise Procedure, Bootstrap	MI	72	67/33	Bootstrap	L	L	L	L	L	L	L	L	L	L	L	L	12	bun, age, sodium, edema, nyha, hf, sbp, bmi, ihd, alti, pulmonary rales
203	628	Predictors of Postdischarge Outcomes From Information Acquired Shortly After Admission for Acute Heart Failure A Report From the Placebo-Controlled Randomized Study of the Selective A1 Adenosine Receptor Antagonist Rolofylline for Patients Hospitalized With Acute Decompensated Heart Failure and Volume Overload to Assess Treatment Effect on Congestion and Renal Function (PROTECT) Study		76	Cleland, John G.		Develop		6M	2013	UK	RCT	20< eGFR <80	Mortality, after discharge	Inpatient	LR	NS	AHF	AUC	203	0.72	0.025854	NR	2033	357	Circulation Heart Failure	1	Stepwise Procedure, Bootstrap	MI	72	67/33	Bootstrap	L	L	L	L	L	L	L	L	L	L	L	L	11	bun, age, sodium, nyha, hf, sbp, bmi, ihd, alti, pulmonary rales
204	650	Prognostic Models Derived in PARADIGM-HF and Validated in ATMOSPHERE and the Swedish Heart Failure Registry to Predict Mortality and Morbidity in Chronic Heart Failure		77	Simpson, Joanne		Develop		1Y	2020	Sweden	Prospective	HFrEF	Mortality	outpatient	Cox	<35	CHF	C-Index	204	0.71	0.02	Calibration Plot	7683	NR	Jama Cardiology	1	Univariate Analysis, Stepwise	MI	NR	NR	External Validation	L	L	L	L	L	L	L	H	L	L	L	L	27	region, age, nyha, diabetes, hf, peripheral arterial disease, lvef, pci, sacubitril, valsartan, beta-blocker, mi, sbp, bmi, albumin, uric acid, tb, monocytes, neutrophils, hemoglobin, chloride, ldl, potassium, ast, urea, triglycerides, nt-pro-bnp
205	650	Prognostic Models Derived in PARADIGM-HF and Validated in ATMOSPHERE and the Swedish Heart Failure Registry to Predict Mortality and Morbidity in Chronic Heart Failure		77	Simpson, Joanne		Develop		2Y	2020	Sweden	Prospective	HFrEF	Mortality	outpatient	Cox	<35	CHF	C-Index	205	0.7	0.03	Calibration Plot	7683	NR	Jama Cardiology	1	Univariate Analysis, Stepwise	MI	NR	NR	External Validation	L	L	L	L	L	L	L	H	L	L	L	L	27	region, age, nyha, diabetes, hf, peripheral arterial disease, lvef, pci, sacubitril, valsartan, beta-blocker, mi, sbp, bmi, albumin, uric acid, tb, monocytes, neutrophils, hemoglobin, chloride, ldl, potassium, ast, urea, triglycerides, nt-pro-bnp
206	652	Prognostic potential of midregional pro-adrenomedullin following decompensation for systolic heart failure: comparison with cardiac natriuretic peptides		78	Morbach, Caroline		Develop		6M	2017	Germany	Prospective	HFrEF	Mortality, after discharge	inpatient	Cox	<40	AHF	C-Index	206	0.781	0.0556505	NR	599	46	European Journal of Heart Failure	1	Knowledge Based	NR	68	72/28	Bootstrap	L	L	L	H	L	L	NR	L	L	H	L	L	8	age, sex, bmi, nyha, anemia, ckd, lvef, mr-pro-adm
207	652	Prognostic potential of midregional pro-adrenomedullin following decompensation for systolic heart failure: comparison with cardiac natriuretic peptides		78	Morbach, Caroline		Develop		6M	2017	Germany	Prospective	HFrEF	Readmission, after discharge	inpatient	Cox	<40	AHF	C-Index	207	0.66	0.0478313	NR	488	233	European Journal of Heart Failure	1	Knowledge Based	NR	68	72/28	Bootstrap	L	L	L	H	L	L	NR	L	L	H	L	L	8	age, sex, bmi, nyha, anemia, ckd, lvef, mr-pro-adm
208	694	Prospective development and validation of a model to predict heart failure hospitalisation		79	Cubbon, R. M.		Validation	No.694	1Y	2014	UK	Prospective	CHF	Readmission	outpatient	LR	<45	CHF	AUC	208	0.81	0.07	Hosmer-Lemeshow	462	NR	Heart Failure and Cardiomyopathies	NR		NR	NR	NR	External Validation	L	L	L	L	L	L	NR		L	H		L
209	694	Prospective development and validation of a model to predict heart failure hospitalisation		79	Cubbon, R. M.		Develop	No.694	1Y	2014	UK	Prospective	CHF	Readmission	outpatient	LR	<45	CHF	AUC	209	0.79	0.07	Hosmer-Lemeshow	628	NR	Heart Failure and Cardiomyopathies	NR	Univariate Analysis	NR	67	74/26	Bootstrap	L	L	L	L	L	L	NR	H	L	H	L	L	5	diabetes, pulmonary congestion, hf, diuretic, comparison to the reference population
210	695	Prospective Validation of the Emergency Heart Failure Mortality Risk Grade for Acute Heart Failure The ACUTE Study		80	Lee, Douglas S.		Validation	EHMRG	1M	2019	Canada	EHR	General HF Patients	Mortality	Inpatient	Score	NS	NS	AUC	210	0.81	0.06	Hosmer-Lemeshow	1983	138	Circulation	9		NR	81	52/48		H	L	L	L	L	L	NR		L	H
211	704	Readmission prediction using deep learning on electronic health records		81	Ashfaq, Awais		Develop		1M	2019	Sweden	EHR	General HF Patients	Readmission	Inpatient	DL	NS	NS	AUC	211	0.77	0.01	NR	32287	9004	Journal of Biomedical Informatics	1	NR	NR	79	57/43	Other	H	L	L	L	L	L	NR	L	L	NR	L	L	121	nr
212	705	Readmission prediction via deep contextual embedding of clinical concepts		82	Xiao, Cao		Develop		1M	2018	USA	EHR	General HF Patients	Readmission	Inpatient	DL	NS	NS	AUC	212	0.61	0.013	NR	5393	NR	Plos One	1	NR	Did not Do Anything	NR	NR	Other	H	L	L	H	L	L	H	L	L	NR	H	L	618	nr
213	705	Readmission prediction via deep contextual embedding of clinical concepts		81	Xiao, Cao		Develop		1M	2018	USA	EHR	General HF Patients	Readmission	Inpatient	LR	NS	NS	AUC	213	0.594	0.012	NR	5393	NR	Plos One	1	NR	Did not Do Anything	NR	NR	Other	H	L	L	H	L	L	H	L	L	NR	H	L	618	nr
214	706	Readmission Risk Trajectories for Patients With Heart Failure Using a Dynamic Prediction Approach: Retrospective Study		83	Jiang, Wei		Develop		1M	2019	USA	EHR	General HF Patients	Readmission	Inpatient	LR	NS	NS	AUC	214	0.73	0.16	NR	454	164	JMIR Medical Informatics	1	NR	Mean	75	52/48	CV	H	L	L	L	L	L	L	L	L	NR	L	L	12	potassium, spo2, hemoglobin, glycosides, bun, disposition, lvad, hemodialysis, dbp, sodium, respiratory rate, zip code
215	711	Regional Validation and Recalibration of Clinical Predictive Models for Patients With Acute Heart Failure		84	Wessler, Benjamin S.		Validation	OPTIME	2M	2017	USA	RCT	AHF	Mortality	Inpatient	Score	HFrEF	AHF	AUC	215	0.72	0.03	Calibration Plot	3563	NR	Journal of the American Heart Association	359		Delete	65.8	NR		L	L	L	L	L	L	H		L	L
216	711	Regional Validation and Recalibration of Clinical Predictive Models for Patients With Acute Heart Failure		84	Wessler, Benjamin S.		Validation	EFFECT	1Y	2017	USA	RCT	AHF	Mortality	Inpatient	Score	HFrEF	AHF	AUC	216	0.66	0.02	Calibration Plot	2662	NR	Journal of the American Heart Association	359		Delete	65.8	NR		L	L	L	L	L	L	H		L	L
217	729	Risk assessment of post-discharge mortality among recently hospitalized Medicare heart failure patients with reduced or preserved ejection fraction		85	Stampehl, Mark		Develop		1M	2019	USA	Retrospective (Not Specified)	AHF	Mortality, after discharge	Inpatient	DT	HFrEF	AHF	AUC	217	0.73	0.02	NR	83000	5478	Current Medical Research and Opinion	1	DT Specific	NR	80	39/61	Random Split	H	L	L	L	L	L	NR	L	L	H	H	L	25
218	729	Risk assessment of post-discharge mortality among recently hospitalized Medicare heart failure patients with reduced or preserved ejection fraction		85	Stampehl, Mark		Develop		1M	2019	USA	Retrospective (Not Specified)	AHF	Mortality, after discharge	Inpatient	DT	HFpEF	AHF	AUC	218	0.73	0.02	NR	123644	6800	Current Medical Research and Opinion	1	DT Specific	NR	80	39/61	Random Split	H	L	L	L	L	L	NR	L	L	H	H	L	15
219	729	Risk assessment of post-discharge mortality among recently hospitalized Medicare heart failure patients with reduced or preserved ejection fraction		85	Stampehl, Mark		Develop		1M	2019	USA	Retrospective (Not Specified)	AHF	Mortality, after discharge	Inpatient	LR	HFrEF	AHF	AUC	219	0.75	0.02	NR	83000	5478	Current Medical Research and Opinion	1	Stepwise Procedure	NR	80	39/61	Random Split	H	L	L	L	L	L	NR	L	L	H	H	L	18	age, sex, icf, snf, los, diuretics, morphine, cci score,arthritis, dementia, thoracentesis, dyslipidemia, hypertension, malnutrition, nin-invasive ventilation, transfusion of packed cells, pneumonia
220	729	Risk assessment of post-discharge mortality among recently hospitalized Medicare heart failure patients with reduced or preserved ejection fraction		85	Stampehl, Mark		Develop		1M	2019	USA	Retrospective (Not Specified)	AHF	Mortality, after discharge	Inpatient	LR	HFpEF	AHF	AUC	220	0.76	0.02	NR	123644	6800	Current Medical Research and Opinion	1	Stepwise Procedure	NR	80	39/61	Random Split	H	L	L	L	L	L	NR	L	L	H	H	L	18	age, sex, icf, snf, los, loop diuretics, morphgine, cci score, arthritis, dementia, thoracentesis, dylipidemia, hypertension, malnutrition, non-invasive ventilation, pneumonia, transfusion of packed cells
221	729	Risk assessment of post-discharge mortality among recently hospitalized Medicare heart failure patients with reduced or preserved ejection fraction		85	Stampehl, Mark		Develop		1Y	2019	USA	Retrospective (Not Specified)	AHF	Mortality, after discharge	Inpatient	DT	HFrEF	AHF	AUC	221	0.71	0.02	NR	83000	27880	Current Medical Research and Opinion	1	DT Specific	NR	80	39/61	Random Split	H	L	L	L	L	L	NR	L	L	H	H	L	16
222	729	Risk assessment of post-discharge mortality among recently hospitalized Medicare heart failure patients with reduced or preserved ejection fraction		85	Stampehl, Mark		Develop		1Y	2019	USA	Retrospective (Not Specified)	AHF	Mortality, after discharge	Inpatient	DT	HFpEF	AHF	AUC	222	0.71	0.02	NR	123644	36474	Current Medical Research and Opinion	1	DT Specific	NR	80	39/61	Random Split	H	L	L	L	L	L	NR	L	L	H	H	L	28
223	729	Risk assessment of post-discharge mortality among recently hospitalized Medicare heart failure patients with reduced or preserved ejection fraction		85	Stampehl, Mark		Develop		1Y	2019	USA	Retrospective (Not Specified)	AHF	Mortality, after discharge	Inpatient	LR	HFrEF	AHF	AUC	223	0.74	0.02	NR	83000	27880	Current Medical Research and Opinion	1	Stepwise Procedure	NR	80	39/61	Random Split	H	L	L	L	L	L	NR	L	L	H	H	L	34	age, sex, discharge status, bed count, los, diuretics, morphine, arb, cci socre, arthritis, asthma, copd, dementia, diabetes, thoracentesis, dyslipidemia, malnutrition, non-invasive bentilation, knee replacement, transfusion of packed cells, bmi, pulmonary hypertension, stroke
224	729	Risk assessment of post-discharge mortality among recently hospitalized Medicare heart failure patients with reduced or preserved ejection fraction		85	Stampehl, Mark		Develop		1Y	2019	USA	Retrospective (Not Specified)	AHF	Mortality, after discharge	Inpatient	LR	HFpEF	AHF	AUC	224	0.75	0.02	NR	123644	36474	Current Medical Research and Opinion	1	Stepwise Procedure	NR	80	39/61	Random Split	H	L	L	L	L	L	NR	L	L	H	H	L	26	age, sex, discharge home, icf, snf, bed count, los, loop diuretics, morphine, ARB, CCI Score, arthritis, asthma, copd, dementia, diabetes, thoracentesis, dyslipidemia, malnutrition, non-invasiveventilation, keen replacement, transfusion of packed cells, obesity, stroke, pulmonary hypertension
225	739	A risk score for predicting 30-day mortality in heart failure patients undergoing non-cardiac surgery		86	Andersson, Charlotte		Develop		1M	2014	Denmark	EHR	undergoing cardiac surgery	Mortality, after discharge	Inpatient	Score	NS	NS	AUC	225	0.79	0.00839178	Calibration Plot	16827	1787	European Journal of Heart Failure	1	Stepwise Procedure	NR	74	54/46	Bootstrap	H	L	L	L	H	L	NR	L	L	L	L	L	8	sex, age, bmi, acute surgery, high-risk proceudre, ckd, cerebrovascular disease, insulin therapy
226	748	Risk Stratification Model for 30-Day Heart Failure Readmission in a Multiethnic South East Asian Community		87	Leong, Kui Toh Gerard		Develop		1M	2017	Singapore	EHR	exclude end stage renal disease	Readmission, after discharge	NS	LR	NS	NS	AUC	226	0.76	0.0340278	NR	1475	146	American Heart Journal	1	Knowledge Based	NR	69	58/42	Random Split	H	L	L	L	L	L	NR	L	L	H	H	L	7	hf, los, creatinine, nt-pro-bnp, qrs, beta-blocker, number of medical social service
227	757	Routine Laboratory Results and Thirty Day and One-Year Mortality Risk Following Hospitalization with Acute Decompensated Heart Failure		88	Novack, Victor		Develop		1Y	2010	Israel	EHR	General HF Patients, without MI	Mortality	Inpatient	LR	NS	NS	AUC	227	0.76	0.04	Calibration Plot	8246	2365	PLOS One	8	Correlation Analysis	NR	76	52/48	External Validation	H	L	L	L	L	L	NR	H	L	L	L	L	5	sodium, urea, wbc, albumin, uric acid
228	757	Routine Laboratory Results and Thirty Day and One-Year Mortality Risk Following Hospitalization with Acute Decompensated Heart Failure		88	Novack, Victor		Develop		1M	2010	Israel	EHR	General HF Patients, without MI	Mortality	Inpatient	LR	NS	NS	AUC	228	0.82	0.03	Calibration Plot	8246	467	PLOS One	8	Correlation Analysis	NR	76	52/48	External Validation	H	L	L	L	H	L	H	H	L	L	L	L	5	sodium, urea, wbc, albumin, uric acid
229	759	The Seattle Heart Failure Model Predicts Survival in Patients With Cardiac Resynchronization Therapy: A Validation Study		89	Clemens, Marcell		Validation	SHFM	2Y	2012	Hungary	Prospective	with CRT	Mortality	NS	Cox	<35	NS	AUC	229	0.7936	0.0619	Hosmer-Lemeshow	427	54	Journal of Cardiac Failure	1		Average	62	73/27		L	L	L	L	L	L	H		L	H
230	759	The Seattle Heart Failure Model Predicts Survival in Patients With Cardiac Resynchronization Therapy: A Validation Study		89	Clemens, Marcell		Validation	SHFM	5Y	2012	Hungary	Prospective	with CRT	Mortality	NS	Cox	<35	NS	AUC	230	0.7572	0.0117	Hosmer-Lemeshow	427	72	Journal of Cardiac Failure	1		Average	62	73/27		L	L	L	L	L	L	H		L	H
231	759	The Seattle Heart Failure Model Predicts Survival in Patients With Cardiac Resynchronization Therapy: A Validation Study		89	Clemens, Marcell		Validation	SHFM	1Y	2012	Hungary	Prospective	with CRT	Mortality	NS	Cox	<35	NS	AUC	231	0.7377	0.0802	Hosmer-Lemeshow	427	34	Journal of Cardiac Failure	1		Average	62	73/27		L	L	L	L	L	L	H		L	H
232	775	A simple discharge risk model for predicting 1-year mortality in hospitalised acute decompansated heart failure patients with reduced ejection fraction		90	Karauzum, Kurtulus		Develop		1Y	2017	Turkey	Retrospective (Not Specified)	AHF, Exclude ACS, Cardiac Surgery, Chronic Liver Disease, Cancer	Mortality, after discharge	Inpatient	LR	<40	AHF	AUC	232	0.74	0.035	NR	670	52	Acta Cardiologica Sinica	2	Univeriate Analysis	NR	65	66/34	Bootstrap	H	L	L	H	H	L	NR	H	L	H	L	L	5	age, sodium, hepatomegaly
233	781	The Singapore Heart Failure Risk Score: Prediction of Survival in Southeast Asian Patients		91	Yap, Jonathan		Develop		1Y	2019	Singapore	Prospective	General HF Patients	Mortality	Inpatient	Cox	NS	NS	C-Index	233	0.67	0.046	Calibration Plot	729	353	Annals of the Academy of Medicine, Singapore	2	Univariate Analysis, Stepwise Procedure	NR	71	43/57	External Validation	L	L	L	L	L	L	NR	H	L	L	L	L	10	age, af, mi, stroke, lvef, sbp, qrs duration, sodium, creatinine
234	781	The Singapore Heart Failure Risk Score: Prediction of Survival in Southeast Asian Patients		91	Yap, Jonathan		Develop		1Y	2019	Singapore	Prospective	General HF Patients	Mortality	Inpatient	Cox	NS	NS	C-Index	234	0.681	0.041	Calibration Plot	729	353	Annals of the Academy of Medicine, Singapore	2	Univariate Analysis, Stepwise Procedure	NR	71	51/49	External Validation	L	L	L	L	L	L	NR	H	L	L	L	L	10	age, af, mi, stroke, lvef, sbp, qrs duration, sodium, creatinine
235	781	The Singapore Heart Failure Risk Score: Prediction of Survival in Southeast Asian Patients		91	Yap, Jonathan		Develop		2Y	2019	Singapore	Prospective	General HF Patients	Mortality	Inpatient	Cox	NS	NS	C-Index	235	0.63	0.047	Calibration Plot	804	386	Annals of the Academy of Medicine, Singapore	2	Univariate Analysis, Stepwise Procedure	NR	71	43/57	External Validation	L	L	L	L	L	L	NR	H	L	L	L	L	10	age, af, mi, stroke, lvef, sbp, qrs duration, sodium, creatinine
236	781	The Singapore Heart Failure Risk Score: Prediction of Survival in Southeast Asian Patients		91	Yap, Jonathan		Develop		2Y	2019	Singapore	Prospective	General HF Patients	Mortality	Inpatient	Cox	NS	NS	C-Index	236	0.648	0.042	Calibration Plot	804	386	Annals of the Academy of Medicine, Singapore	2	Univariate Analysis, Stepwise Procedure	NR	71	51/49	External Validation	L	L	L	L	L	L	NR	H	L	L	L	L	10	age, af, mi, stroke, lvef, sbp, qrs duration, sodium, creatinine
237	786	Soluble ST2 in Ambulatory Patients With Heart Failure Association With Functional Capacity and Long-Term Outcomes		92	Felker, G. Michael		Develop		3.7Y	2013	USA	RCT	General HF Patients	Readmission	outpatient	Cox	<35	CHF	C-Index	237	0.758	0.015	NR	2331	NR	Circulation Heart Failure	1	Univariate Analysis, Stepwise Procedure	NR	59	72/28	Bootstrap	L	L	L	L	H	L	NR	L	L	H	L	L	5	cpx, age, sex, race, nt-pro-bnp
238	786	Soluble ST2 in Ambulatory Patients With Heart Failure Association With Functional Capacity and Long-Term Outcomes		92	Felker, G. Michael		Develop		3.7Y	2013	USA	RCT	General HF Patients	Mortality	outpatient	Cox	<35	CHF	C-Index	238	0.771	0.012	NR	2331	NR	Circulation Heart Failure	1	Univariate Analysis, Stepwise Procedure	NR	59	72/28	Bootstrap	L	L	L	L	H	L	NR	L	L	H	L	L	5	cpx, age, sex, race, nt-pro-bnp
239	807	Triage After Hospitalization With Advanced Heart Failure The ESCAPE (Evaluation Study of Congestive Heart Failure and Pulmonary Artery Catheterization Effectiveness) Risk Model and Discharge Score		93	O'Connor, Christopher M.		Develop	ESCAPE	6M	2010	USA	Prospective	HFrEF, exlclude serum creatinine > 3.5,	Mortality	Emergency	Score	<30	NS	C-Index	239	0.78	0.05	Calibration Plot	421	83	Journal of the American College of Cardiology	26	Knowledge Based, Univariate Analysis, Bootstrap	NR	57	74/26	Bootstrap	L	L	L	H	L	L	L	L	L	L	L	L	4	bnp, cardiac arrest, bun, sodium
240	814	The use of the CALL Risk Score for predicting mortality in Brazilian heart failure patients		94	Nakazone, Marcelo Arruda		Validation	CALL	4Y	2020	Brazil	Prospective	General HF Patients	Mortality	outpatient	Cox	<55	CHF	C-Index	240	0.687	0.01	Grønnesby and Borgan test	677	253	ESC Heart Failure	1	Univariate Analysis	Dummy Variable	58	68/32		L	L	L	L	H	L	NR	H	L	H	L	L
241	819	The Usefulness of the MEESSI Score for Risk Stratification of Patients With Acute Heart Failure at the Emergency Department		95	Miro, Oscar		Validation	MESSI	1M	2019	Spain	Prospective	AHF	Mortality	Emergency	Score	NS	AHF	C-Index	241	0.81	0.02	Calibration Plot	4711	486	Revista Española de Cardiología	30		MI	80	45/55		NR	L	L	L	L	L	L		L	L	NR	L
242	821	Using Ensemble Machine Learning Methods for Predicting Risk of Readmission for Heart Failure		96	Mahajan, Satish M.		Develop		1M	2017	USA	EHR	General HF Patients	Readmission	Inpatient	DT	NS	NS	AUC	242	0.6993	0.0108	NR	8531	NR	MedInfo	117	NR	MI	NR	NR	Random Split	H	L	L	L	L	L	L	L	L	L	L	L	54	nr
243	821	Using Ensemble Machine Learning Methods for Predicting Risk of Readmission for Heart Failure		96	Mahajan, Satish M.		Develop		1M	2017	USA	EHR	General HF Patients	Readmission	Inpatient	LR	NS	NS	AUC	243	0.6914	0.0113	NR	8531	NR	MedInfo	117	NR	MI	NR	NR	Random Split	H	L	L	L	L	L	L	L	L	L	L	L	54	nr
244	831	Utility of the SENIORS elderly heart failure riskmodel applied to the RICA registry of acute heart failure		97	Montero-Perez-Barquero, Manuel		Validation	SENIORS	1Y	2015	Spain	Prospective	General HF Patients	Mortality	NS	Score	NS	AHF	AUC	244	0.66	0.0379805	Calibration Plot	926	181	International Journal of Cardiology	52		Mean	76	47/53		L	L	L	L	L	L	H		L	L
245	832	A Validated Risk Model for 30-Day Readmission for Heart Failure		98	Mahajan, Satish M.		Develop		1M	2017	USA	EHR	General HF Patients	Readmission	Inpatient	LASSO	NS	NS	AUC	245	0.77	0.01	NR	1210	263	MedInfo	1	LASSO	No Need	77	98/2.0	CV	H	L	L	L	L	L	L	L	L	NR	L	L	56	nr
246	837	Validation and Recalibration of Seattle Heart Failure Model in Japanese Acute Heart Failure Patients		99	Shiraishi, Yasuyuki		Validation	SHFM	1Y	2018	Japan	Prospective	AHF, postdischarge	Mortality	Inpatient	Cox	<40	AHF	C-Index	246	0.75	0.0203649	Calibration Plot	1129	NR	Journal of Cardiac Failure	NR		Delete	74	62/38		L	L	L	L	L	L	H		L	L
247	837	Validation and Recalibration of Seattle Heart Failure Model in Japanese Acute Heart Failure Patients		99	Shiraishi, Yasuyuki		Validation	SHFM	1Y	2018	Japan	Prospective	AHF, postdischarge	Mortality	Inpatient	Cox	>40	AHF	C-Index	247	0.69	0.0203649	Calibration Plot	1341	NR	Journal of Cardiac Failure	NR		Delete	74	62/38		L	L	L	L	L	L	H		L	L
248	844	Validation of Predictive Score of 30-Day Hospital Readmission or Death in Patients With Heart Failure		100	Quan, Huynh		Validation		1M	2017	Australia	Prospective	Exclude Valvular Disease, Unstable Angina, AMI, cardiac device malfunction, infective endocarditis, LVAD	Readmission	NS	Score	NS	NS	AUC	248	0.7331	0.0321908	NR	1046	249	American Journal of Cardiology	NR		NR	76	58/42		L	L	L	L	L	L	H		L	H
249	844	Validation of Predictive Score of 30-Day Hospital Readmission or Death in Patients With Heart Failure		100	Quan, Huynh		Validation		1M	2017	Australia	Prospective	Exclude Valvular Disease, Unstable Angina, AMI, cardiac device malfunction, infective endocarditis, LVAD	Mortality	NS	Score	NS	NS	AUC	249	0.8522	0.0331171	NR	1046	72	American Journal of Cardiology	NR		NR	76	58/42		L	L	L	L	L	L	H		L	H
250	846	Validation of Seattle Heart Failure Model for mortality risk prediction in patients treated with cardiac resynchronization therapy		101	Regoli, Francois		Validation	SHFM	3.3Y	2013	Swizerland	Retrospective (Not Specified)	with CRT	Mortality	Inpatient	Cox	<35	NS	C-Index	250	0.64	0.0345519	NR	1139	300	European Journal of Heart Failure	5		NR	67	77/23		H	L	L	L	L	L	NR		L	H
251	849	Validation of the MAGGIC (Meta-Analysis Global Group in Chronic Heart Failure) heart failure risk score and the effect of adding natriuretic peptide for predicting mortality after discharge in hospitalized patients with heart failure		102	Khanam, Sayma Sabrina		Validation	MAGGIC	1Y	2018	Korea	Prospective	General HF Patients	Mortality, after discharge	Inpatient	Score	NS	AHF	AUC	251	0.734	0.0143112	Calibration Plot	4572	804	PLOS One	NR		NR	68	52/48		L	L	L	L	L	L	H		L	L
252	850	Validation of the Readmission Risk Score in Heart Failure Patients at a Tertiary Hospital		103	Sudhakar, Selvin		Validation	RR Score	1M	2015	USA	EHR	General HF Patients	Readmission, after discharge	Inpatient	Score	NS	AHF	AUC	252	0.619	0.098	NR	1046	369	Journal of Cardiac Failure	1		NR	65	60/40		H	L	L	L	L	L	NR		L	H
253	852	Validation of US mortality prediction models for hospitalized heart failure in the United Kingdom and Japan		104	Nagai, Toshiyuki		Validation	ASCEND-HF	1M	2018	UK	Prospective	General HF Patients	Mortality, after discharge	Inpatient	Score	NS	AHF	AUC	253	0.661	0.069	Calibration Plot	3158	NR	European Journal of Heart Failure	NR		NR	78	59/41		L	L	L	L	L	L	NR		L	L
254	852	Validation of US mortality prediction models for hospitalized heart failure in the United Kingdom and Japan		104	Nagai, Toshiyuki		Validation	OPTIME-CHF	3M	2018	UK	Prospective	General HF Patients	Mortality, after discharge	Inpatient	Score	NS	AHF	AUC	254	0.701	0.0515	Calibration Plot	3158	NR	European Journal of Heart Failure	NR		NR	78	59/41		L	L	L	L	L	L	NR		L	L
255	852	Validation of US mortality prediction models for hospitalized heart failure in the United Kingdom and Japan		104	Nagai, Toshiyuki		Validation	ASCEND-HF	6M	2018	UK	Prospective	General HF Patients	Mortality, after discharge	Inpatient	Score	NS	AHF	AUC	255	0.689	0.041	Calibration Plot	3158	NR	European Journal of Heart Failure	NR		NR	78	59/41		L	L	L	L	L	L	NR		L	L
256	852	Validation of US mortality prediction models for hospitalized heart failure in the United Kingdom and Japan		104	Nagai, Toshiyuki		Validation	ASCEND-HF	1M	2018	UK	Prospective	General HF Patients	Mortality, after discharge	Inpatient	Score	NS	AHF	AUC	256	0.75	0.073	Calibration Plot	894	NR	European Journal of Heart Failure	NR		NR	76	62/38		L	L	L	L	L	L	NR		L	L
257	852	Validation of US mortality prediction models for hospitalized heart failure in the United Kingdom and Japan		104	Nagai, Toshiyuki		Validation	OPTIME-CHF	3M	2018	UK	Prospective	General HF Patients	Mortality, after discharge	Inpatient	Score	NS	AHF	AUC	257	0.751	0.045	Calibration Plot	894	NR	European Journal of Heart Failure	NR		NR	76	62/38		L	L	L	L	L	L	NR		L	L
258	852	Validation of US mortality prediction models for hospitalized heart failure in the United Kingdom and Japan		104	Nagai, Toshiyuki		Validation	ASCEND-HF	6M	2018	UK	Prospective	General HF Patients	Mortality, after discharge	Inpatient	Score	NS	AHF	AUC	258	0.748	0.036	Calibration Plot	894	NR	European Journal of Heart Failure	NR		NR	76	62/38		L	L	L	L	L	L	NR		L	L
259	853	Validity of the Seattle Heart Failure Model after heart failure hospitalization		105	Li, Song		Validation	SHFM	1Y	2019	Spain	Prospective	General HF Patients	Mortality, after discharge	Inpatient	Cox	>40	AHF	AUC	259	0.666	0.036	Calibration Plot	1541	400	ESC Heart Failure	1		NR	73	50/50		NR	L	L	L	L	L	NR		L	L
260	853	Validity of the Seattle Heart Failure Model after heart failure hospitalization		105	Li, Song		Validation	SHFM	1Y	2019	Spain	Prospective	General HF Patients	Mortality, after discharge	Inpatient	Cox	<40	AHF	AUC	260	0.789	0.036	Calibration Plot	701	187	ESC Heart Failure	1		NR	73	50/50		NR	L	L	L	L	L	NR		L	L
261	854	Validity of the Seattle Heart Failure Model for prognosis in a population at low coronary heart disease risk		106	Laszczynska, Olga		Validation	SHFM	1Y	2014	Portugal	EHR	at low CHD risk	Mortality	outpatient	Cox	NS	CHF	AUC	261	0.79	0.09	NR	423	NR	Journal of Cardiovascular Medicine	1		NR	70	69/31		H	L	L	L	L	L	H		L	NR
262	854	Validity of the Seattle Heart Failure Model for prognosis in a population at low coronary heart disease risk		106	Laszczynska, Olga		Validation	SHFM	5Y	2014	Portugal	EHR	at low CHD risk	Mortality	outpatient	Cox	NS	CHF	AUC	262	0.74	0.07	NR	423	NR	Journal of Cardiovascular Medicine	1		NR	70	69/31		H	L	L	L	L	L	H		L	NR
263	854	Validity of the Seattle Heart Failure Model for prognosis in a population at low coronary heart disease risk		106	Laszczynska, Olga		Validation	SHFM	3Y	2014	Portugal	EHR	at low CHD risk	Mortality	outpatient	Cox	NS	CHF	AUC	263	0.73	0.07	NR	423	NR	Journal of Cardiovascular Medicine	1		NR	70	69/31		H	L	L	L	L	L	H		L	NR
264	1003	Additive Value of Biomarkers and Echocardiography to Stratify the Risk of Death in Heart Failure Patients with Reduced Ejection Fraction		107	Falletta, Calogero		Develop		2.2Y	2019	Italy	Prospective	HFrEF, Exclude congenital heart disease, valvular disease, recent hospitalization for HF, CRT, renal failure	Mortality	outpatient	Cox	<40	CHF	C-Index	264	0.68	0.0704015	NR	431	50	Cardiology Research and Practice	1	Univariate Analysis	NR	59	83/17	Bootstrap	L	L	L	H	H	L	NR	H	L	H	L	L	6	age, sex, edt, hstni, nps, tapse/pasp
265	1008	Antigen carbohydrate 125 and brain natriuretic peptide serial measurements for risk stratification following an episode of acute heart failure		108	Nunez, Julio		Develop		1.5Y	2012	Spain	Prospective	AHF	Mortality	NS	Cox	NS	AHF	C-Index	265	0.786	0.0516999	NR	293	91	International Journal of Cardiology	1	Knowledge Based, Stepwise Proceudre	NR	71	51/49	Bootstrap	L	L	L	H	H	L	NR	L	L	H	L	L	7	age, nyha, sbp, sodium, hemoglobin, lvef, bnp
266	1102	A heart failure phenotype stratified model for predicting 1-year mortality in patients admitted with acute heart failure: results from an individual participant data metaanalysis of four prospective European cohorts	Pass	109	Yuntao Chen		Develop		1Y	2021	Netherlands	Prospective	AHF	Mortality	Inpatient	Cox	HFpEF	AHF	AUC	266	0.74	0.03	Calibration Plot	3577	469	BMC Medicine	75	Stepwise Selection	MI	71	67/33	External Validation	L	L	L	L	L	L	L	L	L	L	L	L	11	age, COPD, NYHA, hemoglobin, sodium, BUN, NT-pro-BNP, SBP, creatinine, MI, diabetes
267	1102	A heart failure phenotype stratified model for predicting 1-year mortality in patients admitted with acute heart failure: results from an individual participant data metaanalysis of four prospective European cohorts	Pass	109	Yuntao Chen		Develop		1Y	2021	Netherlands	Prospective	AHF	Mortality	Inpatient	Cox	HFmrEF	AHF	AUC	267	0.75	0.05	Calibration Plot	3577	469	BMC Medicine	75	Stepwise Selection	MI	71	67/33	External Validation	L	L	L	L	L	L	L	L	L	L	L	L	11	age, COPD, NYHA, hemoglobin, sodium, BUN, NT-pro-BNP, SBP, creatinine, MI, diabetes
268	1102	A heart failure phenotype stratified model for predicting 1-year mortality in patients admitted with acute heart failure: results from an individual participant data metaanalysis of four prospective European cohorts	Pass	109	Yuntao Chen		Develop		1Y	2021	Netherlands	Prospective	AHF	Mortality	Inpatient	Cox	HFrEF	AHF	AUC	268	0.78	0.025	Calibration Plot	3577	469	BMC Medicine	75	Stepwise Selection	MI	71	67/33	External Validation	L	L	L	L	L	L	L	L	L	L	L	L	11	age, COPD, NYHA, hemoglobin, sodium, BUN, NT-pro-BNP, SBP, creatinine, MI, diabetes
269	1105	A novel age-biomarker-clinical history prognostic index for heart failure with reduced left ventricular ejection fraction	Pass	110	Hao Li		Develop		3Y	2020	China	Retrospective	HFrEF, exclude mental disease, cancer	Mortality	Inpatient	LR	HFrEF	NS	AUC	269	0.801	0.013	NR	878	195	Open Medicine	1	Univariate Selection	Delete	69	66/34	Random Split	H	L	L	H	H	L	H	H	L	H	H	L	7	Renal Failure, Pci, AF, Nt-Pro-BNP, Age, NYHA, LVMI
270	1107	Application of survival classification and regression tree analysis for identification of subgroups of risk in patients with heart failure and reduced left ventricular ejection fraction	Pass	111	Dimitrie Siriopol		Develop		1.5Y	2021	Romania	Prospective	HFrEF	Mortality	Inpatient	Cox	HFrEF	NS	C-Index	270	0.736	0.071	NR	151	53	The International Journal of Cardiovascular Imaging	1	Univariate Selection	No Need	67	68/31	Bootstrap	L	L	L	L	L	L	H	L	H	L	L	L	4	sodium, NYHA, urea, SBP
271	1107	Application of survival classification and regression tree analysis for identification of subgroups of risk in patients with heart failure and reduced left ventricular ejection fraction	Pass	111	Dimitrie Siriopol		Develop		1.5Y	2021	Romania	Prospective	HFrEF	Mortality	Inpatient	DT	HFrEF	NS	C-Index	271	0.79	0.067	NR	151	53	The International Journal of Cardiovascular Imaging	1	Univariate Selection	No Need	67	68/31	Bootstrap	L	L	L	L	L	L	H	L	H	L	L	L	4	sodium, NYHA, urea, SBP
272	1117	Derivation and validation of a two-variable index to predict 30-day outcomes following heart failure hospitalization	Pass	112	Tauben Averbuch		Develop		1M	2021	Canada	prospective	General HF patient	Readmission	Inpatient	log-binomial	NS	NS	AUC	272	0.64	0.04	NR	1985	416	ESC Heart Failure	NR	None	No Need	78	50/50	External Validation	L	L	L	L	L	L	L	L	L	H	L	L	2	LOS, ED visit
273	1118	Derivation of an electronic frailty index for predicting short-term mortality in heart failure: a machine learning approach	Pass	113	Chengsheng Ju		Develop		1M	2021	China	Retrospective	General HF patient	Mortality	Inpatient	boosting	NS	NS	AUC	273	0.9	0.04	NR	8893	758	ESC Heart Failure	1	NR	NR	NR	NR	Cross Validation	H	L	L	L	L	L	NR	NR	L	H	L	L	16	prognostic nutritional index, age, neutrophil-to-lymphocyte ratio, pneumonia, skin ulcer, urinary tract infection, parkinson's disease, sex, skin infection, gout, falls, charlson score, artritis, mycoses, depression, paranoia
274	1118	Derivation of an electronic frailty index for predicting short-term mortality in heart failure: a machine learning approach	Pass	113	Chengsheng Ju		Develop		3M	2021	China	Retrospective	General HF patient	Mortality	Inpatient	boosting	NS	NS	AUC	274	0.9	0.04	NR	8893	1472	ESC Heart Failure	1	NR	NR	NR	NR	Cross Validation	H	L	L	L	L	L	NR	NR	L	H	L	L	16	prognostic nutritional index, age, neutrophil-to-lymphocyte ratio, pneumonia, skin ulcer, urinary tract infection, parkinson's disease, sex, skin infection, gout, falls, charlson score, artritis, mycoses, depression, paranoia
275	1151	SOFA score and short-term mortality in acute decompensated heart failure	Pass	114	Adi Elias		Validation	SOFA	1M	2020	Israel	Retrospective	AHF	Mortality	Inpatient	Score	NS	NS	AUC	275	0.706	0.03	Calibration Plot	3233	368	Scientific Report	1		Delete	75	52/48		H	L	L	L	L	L	H		L	L
276	1151	SOFA score and short-term mortality in acute decompensated heart failure	Pass	114	Adi Elias		Validation	GWTG-HF	1M	2020	Israel	Retrospective	AHF	Mortality	Inpatient	Score	NS	NS	AUC	276	0.752	0.017	Calibration Plot	3233	368	Scientific Report	1		Delete	75	52/48		H	L	L	L	L	L	H		L	L
277	1136	Performance of Emergency Heart Failure Mortality Risk Grade in the Emergency Department	Pass	115	Nidhi Garg		Validation	EHMRG	7D	2021	USA	Retrospective	AHF	Mortality	Emergency	LR	NS	AHF	AUC	277	0.748	0.065	NR	3144	NR	Western Journal of Emergency Medicine	1	NR	Delete	79	52/48		H	L	L	L	L	L	H		L	H
278	1141	Predictive value of H2FPEF score in patients with heart failure with preserved ejection fraction	Pass	116	Yuxi Sun		Validation	H2FPEF	2.3Y	2021	China	Retrospective	General HF Patient	Readmission	Inpatient	Score	NS	NS	AUC	278	0.59	0.05	NR	476	311	ESC Heart Failure	1		No Need	69	40/60		H	L	L	L	L	L	L		L	H
279	1141	Predictive value of H2FPEF score in patients with heart failure with preserved ejection fraction	Pass	116	Yuxi Sun		Validation	H2FPEF	2.3Y	2021	China	Retrospective	General HF Patient	Mortality	Inpatient	Score	NS	NS	AUC	279	0.67	0.06	NR	476	63	ESC Heart Failure	1		No Need	69	40/60		H	L	L	L	L	L	L		L	H
280	1149	Risk stratification in patients hospitalized for acute heart failure in Asian population	Pass	117	Hao-Chih Chang		Develop		3Y	2020	China	Prospective	AHF	Mortality	Inpatient	Cox	NS	AHF	AUC	280	0.66	0.04	NR	1775	870	Journal of Chinese Medical Association	1	Univariate Analysis	NR	74	70/30	Random Split	H	L	L	L	L	L	NR	H	L	H	L	L	11	Age, Sex, COPD, Diabetes, AF, LDL-C, Hb, eGFR, Uric, LVEF, RVSP
Reference List
1	Kasahara, S., et al., The 3A3B score: The simple risk score for heart failure with preserved ejection fraction - A report from the CHART-2 Study. International Journal of Cardiology, 2019. 284: p. 42-49.
2	Betihavas, V., et al., An Absolute Risk Prediction Model to Determine Unplanned Cardiovascular Readmissions for Adults with Chronic Heart Failure. Heart Lung and Circulation, 2015. 24(11): p. 1068-1073.
3	Scrutinio, D., et al., The ADHF/NT-proBNP risk score to predict 1-year mortality in hospitalized patients with advanced decompensated heart failure. Journal of Heart and Lung Transplantation, 2014. 33(4): p. 404-411.
4	Scrutinio, D., et al., Amino-terminal pro-B-type natriuretic peptide for risk prediction in acute decompensated heart failure. Congestive heart failure (Greenwich, Conn.), 2012. 18(6): p. 308-14.
5	Mortazavi, B.J., et al., Analysis of Machine Learning Techniques for Heart Failure Readmissions. Circulation-Cardiovascular Quality and Outcomes, 2016. 9(6): p. 629-+.
6	Formiga, F., et al., Applicability of the heart failure Readmission Risk score: A first European study. International Journal of Cardiology, 2017. 236: p. 304-309.
7	Gorodeski, E.Z., et al., Application of the Seattle Heart Failure Model in Ambulatory Patients Presented to an Advanced Heart Failure Therapeutics Committee. Circulation-Heart Failure, 2010. 3(6): p. 706-+.
8	Williams, B.A. and S. Agarwal, Applying the Seattle Heart Failure Model in the Office Setting in the Era of Electronic Medical Records. Circulation Journal, 2018. 82(3): p. 724-+.
9	Amarasingham, R., et al., An Automated Model to Identify Heart Failure Patients at Risk for 30-Day Readmission or Death Using Electronic Medical Record Data. Medical Care, 2010. 48(11): p. 981-988.
10	Mahajan, S.M., et al., Can We Do More With Less While Building Predictive Models? A Study in Parsimony of Risk Models for Predicting Heart Failure Readmissions. Cin-Computers Informatics Nursing, 2019. 37(6): p. 306-314.
11	Nunez, J., et al., Clinical Role of CA125 in Worsening Heart Failure A BIOSTAT-CHF Study Subanalysis. Jacc-Heart Failure, 2020. 8(5): p. 386-397.
12	Scrutinio, D., et al., Clinical utility of N-terminal pro-B-type natriuretic peptide for risk stratification of patients with acute decompensated heart failure. Derivation and validation of the ADHF/NT-proBNP risk score. International Journal of Cardiology, 2013. 168(3): p. 2120-2126.
13	Mahajan, S.M. and R. Ghani, Combining Structured and Unstructured Data for Predicting Risk of Readmission for Heart Failure Patients. Studies in health technology and informatics, 2019. 264: p. 238-242.
14	Freitas, P., et al., Comparative Analysis of Four Scores to Stratify Patients With Heart Failure and Reduced Ejection Fraction. American Journal of Cardiology, 2017. 120(3): p. 443-449.
15	Desai, R.J., et al., Comparison of machine learning methods with traditional models for use of administrative claims with electronic medical records to predict heart failure outcomes. JAMA Network Open, 2020. 3(1): p. e1918962-e1918962.
16	Lorenzoni, G., et al., Comparison of Machine Learning Techniques for Prediction of Hospitalization in Heart Failure Patients. Journal of Clinical Medicine, 2019. 8(9).
17	Nakano, H., et al., Comparison of Mortality Prediction Models on Long-Term Mortality in Hospitalized Patients With Acute Heart Failure - The Importance of Accounting for Nutritional Status. Circulation Journal, 2019. 83(3): p. 614-+.
18	Barge-Caballero, E., et al., Comparison of predicted and observed mortality in patients with heart failure treated at a specialized unit. Revista espanola de cardiologia (English ed.), 2020. 73(8): p. 652-659.
19	Landicho, J.A., V. Esichaikul, and R.M. Sasil, Comparison of predictive models for hospital readmission of heart failure patients with cost-sensitive approach. International Journal of Healthcare Management, 2020.
20	Honold, J., et al., Comparison of the Seattle Heart Failure Model and Cardiopulmonary Exercise Capacity for Prediction of Death in Patients With Chronic Ischemic Heart Failure and Intracoronary Progenitor Cell Application. Clinical Cardiology, 2013. 36(3): p. 153-159.
21	Cox, Z.L., et al., Customizing national models for a medical center's population to rapidly identify patients at high risk of 30-day all-cause hospital readmission following a heart failure hospitalization. Heart & Lung, 2018. 47(4): p. 290-296.
22	Fleming, L.M., et al., Derivation and Validation of a 30-Day Heart Failure Readmission Model. American Journal of Cardiology, 2014. 114(9): p. 1379-1382.
23	Hwang, I.-C., et al., Derivation and validation of a mortality risk prediction model using global longitudinal strain in patients with acute heart failure. European heart journal cardiovascular Imaging, 2019.
24	French, B., et al., Development and evaluation of multi-marker risk scores for clinical prognosis. Statistical Methods in Medical Research, 2016. 25(1): p. 255-271.
25	Voors, A.A., et al., Development and validation of multivariable models to predict mortality and hospitalization in patients with heart failure. European Journal of Heart Failure, 2017. 19(5): p. 627-634.
26	Lupon, J., et al., Development of a Novel Heart Failure Risk Tool: The Barcelona Bio-Heart Failure Risk Calculator (BCN Bio-HF Calculator). Plos One, 2014. 9(1).
27	Ingle, L., et al., Development of a composite model derived from cardiopulmonary exercise tests to predict mortality risk in patients with mild-to-moderate heart failure. Heart, 2014. 100(10): p. 781-786.
28	Garcia-Olmos, L., et al., Development of a predictive model of hospitalization in primary care patients with heart failure. Plos One, 2019. 14(8).
29	Tokatli, A., et al., Discharge risk scoring method for predicting mortality in hospitalized chronic heart failure patients with severe systolic dysfunction. Acta Cardiologica, 2015. 70(4): p. 442-449.
30	Tan, B.-y., et al., Electronic medical record-based model to predict the risk of 90-day readmission for patients with heart failure. Bmc Medical Informatics and Decision Making, 2019. 19(1).
31	Riegel, B. and G.J. Knafl, Electronically monitored medication adherence predicts hospitalization in heart failure patients. Patient Preference and Adherence, 2014. 8: p. 1-13.
32	Ahmad, T., et al., Evaluation of the Incremental Prognostic Utility of Increasingly Complex Testing in Chronic Heart Failure. Circulation-Heart Failure, 2015. 8(4): p. 709-U61.
33	Sepehrvand, N., et al., External Validation and Refinement of Emergency Heart Failure Mortality Risk Grade Risk Model in Patients With Heart Failure in the Emergency Department. CJC open, 2019. 1(3): p. 123-130.
34	Quiros-Lopez, R., et al., External validation of the CACE-HF risk score for mortality in patients with heart failure. European Journal of Internal Medicine, 2019. 66: p. 35-40.
35	Salah, K., et al., External Validation of the ELAN-HF Score, Predicting 6-Month All-Cause Mortality in Patients Hospitalized for Acute Decompensated Heart Failure. Journal of the American Heart Association, 2019. 8(14).
36	Wussler, D., et al., External Validation of the MEESSI Acute Heart Failure Risk Score A Cohort Study. Annals of Internal Medicine, 2019. 170(4): p. 248-+.
37	O'Connor, C.M., et al., Factors Related to Morbidity and Mortality in Patients With Chronic Heart Failure With Systolic Dysfunction The HF-ACTION Predictive Risk Score Model. Circulation-Heart Failure, 2012. 5(1): p. 63-71.
38	Wang, Z., et al., Feature rearrangement based deep learning system for predicting heart failure mortality. Computer Methods and Programs in Biomedicine, 2020. 191.
39	Koller, L., et al., Fibroblast Growth Factor 23 Is an Independent and Specific Predictor of Mortality in Patients With Heart Failure and Reduced Ejection Fraction. Circulation-Heart Failure, 2015. 8(6): p. 1059-1067.
40	Mendez Fernandez, A.B., et al., Growth differentiation factor 15 as mortality predictor in heart failure patients with non-reduced ejection fraction. Esc Heart Failure, 2020.
41	Roset, A., et al., High-sensitivity cardiac troponin T 30 days all-come mortality in patients with acute heart failure. A Propensity Score-Matching Analysis Based on the EAHFE Registry. TROPICA4 Study. European Journal of Clinical Investigation, 2020. 50(6).
42	Zhang, J., et al., Identifying patients at risk of death or hospitalisation due to worsening heart failure using decision tree analysis: Evidence from the Trans-European Network-Home-Care Management System (TEN-HMS) Study. International Journal of Cardiology, 2013. 163(2): p. 149-156.
43	Jackson, C.E., et al., The incremental prognostic and clinical value of multiple novel biomarkers in heart failure. European Journal of Heart Failure, 2016. 18(12): p. 1491-1498.
44	Hammill, B.G., et al., Incremental Value of Clinical Data Beyond Claims Data in Predicting 30-Day Outcomes After Heart Failure Hospitalization. Circulation-Cardiovascular Quality and Outcomes, 2011. 4(1): p. 60-67.
45	Bulluck, H., et al., Independent Predictors of Cardiac Mortality and Hospitalization for Heart Failure in a Multi-Ethnic Asian ST-segment Elevation Myocardial Infarction Population Treated by Primary Percutaneous Coronary Intervention. Scientific Reports, 2019. 9.
46	Chen, P., et al., Interpretable clinical prediction via attention-based neural network. Bmc Medical Informatics and Decision Making, 2020. 20.
47	Reeder, H.T., et al., Joint Shock/Death Risk Prediction Model for Patients Considering Implantable Cardioverter-Defibrillators A Secondary Analysis of the SCD-HeFT trial. Circulation-Cardiovascular Quality and Outcomes, 2019. 12(8).
48	Jing, L., et al., A Machine Learning Approach to Management of Heart Failure Populations. Jacc-Heart Failure, 2020. 8(7): p. 578-587.
49	Chicco, D. and G. Jurman, Machine learning can predict survival of patients with heart failure from serum creatinine and ejection fraction alone. Bmc Medical Informatics and Decision Making, 2020. 20(1).
50	Golas, S.B., et al., A machine learning model to predict the risk of 30-day readmissions in patients with heart failure: a retrospective analysis of electronic medical records data. Bmc Medical Informatics and Decision Making, 2018. 18.
51	Angraal, S., et al., Machine Learning Prediction of Mortality and Hospitalization in Heart Failure With Preserved Ejection Fraction. Jacc-Heart Failure, 2020. 8(1): p. 12-21.
52	Canepa, M., et al., Modes of death and prognostic outliers in chronic heart failure. American Heart Journal, 2019. 208: p. 100-109.
53	Wang, Z., et al., Mortality prediction system for heart failure with orthogonal relief and dynamic radius means. International Journal of Medical Informatics, 2018. 115: p. 10-17.
54	Vakil, K.P., et al., Mortality prediction using a modified Seattle Heart Failure Model may improve patient selection for ventricular tachycardia ablation. American Heart Journal, 2015. 170(6): p. 1099-1104.
55	Fontanive, P., et al., A Multiparametric Clinical and Echocardiographic Score to Risk Stratify Patients with Chronic Systolic Heart Failure: Derivation and Testing. Echocardiography-a Journal of Cardiovascular Ultrasound and Allied Techniques, 2013. 30(10): p. 1172-1179.
56	Bowen, G.S., et al., A Multivariable Prediction Model for Mortality in Individuals Admitted for Heart Failure. Journal of the American Geriatrics Society, 2018. 66(5): p. 902-908.
57	Han, Q., et al., A nomogram based on a patient-reported outcomes measure: predicting the risk of readmission for patients with chronic heart failure. Health and quality of life outcomes, 2020. 18(1): p. 290-290.
58	Escobar, A., et al., A one-year mortality clinical prediction rule for patients with heart failure. European Journal of Internal Medicine, 2017. 44: p. 49-54.
59	Hung, W.-K., et al., One-Year Mortality Risk Stratification in Patients Hospitalized for Acute Decompensated Heart Failure: Construction of TSOC-HFrEF Risk Scoring Model. Acta Cardiologica Sinica, 2020. 36(3): p. 240-250.
60	Canepa, M., et al., Performance of Prognostic Risk Scores in Chronic Heart Failure Patients Enrolled in the European Society of Cardiology Heart Failure Long-Term Registry. Jacc-Heart Failure, 2018. 6(6): p. 452-462.
61	Vishram-Nielsen, J.K.K., et al., Performance of Prognostic Risk Scores in Heart Failure Patients: Do Sex Differences Exist? Canadian Journal of Cardiology, 2020. 36(1): p. 45-53.
62	Sawano, M., et al., Performance of the MAGGIC heart failure risk score and its modification with the addition of discharge natriuretic peptides. Esc Heart Failure, 2018. 5(4): p. 610-619.
63	Smith, T., et al., Performance of the Seattle Heart Failure Model in Implantable Defibrillator Patients Treated With Cardiac Resynchronization Therapy. American Journal of Cardiology, 2012. 110(3): p. 398-402.
64	Chamberlain, A.M., et al., Physical Health Status Measures Predict All-Cause Mortality in Patients With Heart Failure. Circulation-Heart Failure, 2013. 6(4): p. 669-675.
65	Li, L., et al., Predicting 30-day mortality and 30-day re-hospitalization risks in Medicare patients with heart failure discharged to skilled nursing facilities: development and validation of models using administrative data. The journal of nursing home research sciences, 2019. 5: p. 60-67.
66	Miro, O., et al., Predicting 30-Day Mortality for Patients With Acute Heart Failure in the Emergency Department A Cohort Study. Annals of Internal Medicine, 2017. 167(10): p. 698-+.
67	Senni, M., et al., Predicting heart failure outcome from cardiac and comorbid conditions: The 3C-HF score. International Journal of Cardiology, 2013. 163(2): p. 206-211.
68	Thorvaldsen, T., et al., Predicting Risk in Patients Hospitalized for Acute Decompensated Heart Failure and Preserved Ejection Fraction The Atherosclerosis Risk in Communities Study Heart Failure Community Surveillance. Circulation-Heart Failure, 2017. 10(12).
69	Mahajan, S.M., et al., Predicting Risk of 30-Day Readmissions Using Two Emerging Machine Learning Methods, in Nursing Informatics 2018: Ict To Improve Quality and Safety at the Point of Care, A.K. Rotegard, et al., Editors. 2018. p. 250-255.
70	Wang, L., et al., Predicting Risk of Hospitalization or Death Among Patients With Heart Failure in the Veterans Health Administration. American Journal of Cardiology, 2012. 110(9): p. 1342-1349.
71	Scrutinio, D., et al., Predicting Short-Term Mortality in Advanced Decompensated Heart Failure - Role of the Updated Acute Decompensated Heart Failure/N-Terminal Pro-B-Type Natriuretic Peptide Risk Score. Circulation Journal, 2015. 79(5): p. 1076-+.
72	Sartipy, U., et al., Predicting survival in heart failure: validation of the MAGGIC heart failure risk score in 51 043 patients from the Swedish Heart Failure Registry. European Journal of Heart Failure, 2014. 16(2): p. 173-179.
73	Au, A.G., et al., Predicting the risk of unplanned readmission or death within 30 days of discharge after a heart failure hospitalization. American Heart Journal, 2012. 164(3): p. 365-372.
74	Frizzell, J.D., et al., Prediction of 30-day all-cause readmissions in patients hospitalized for heart failure comparison of machine learning and other statistical approaches. JAMA Cardiology, 2017. 2(2): p. 204-209.
75	Wang, N., et al., Predictors of Frequent Readmissions in Patients With Heart Failure. Heart Lung and Circulation, 2019. 28(2): p. 277-283.
76	Cleland, J.G., et al., Predictors of Postdischarge Outcomes From Information Acquired Shortly After Admission for Acute Heart Failure A Report From the Placebo-Controlled Randomized Study of the Selective A1 Adenosine Receptor Antagonist Rolofylline for Patients Hospitalized With Acute Decompensated Heart Failure and Volume Overload to Assess Treatment Effect on Congestion and Renal Function (PRO…
77	Simpson, J., et al., Prognostic Models Derived in PARADIGM-HF and Validated in ATMOSPHERE and the Swedish Heart Failure Registry to Predict Mortality and Morbidity in Chronic Heart Failure. Jama Cardiology, 2020. 5(4): p. 432-441.
78	Morbach, C., et al., Prognostic potential of midregional pro-adrenomedullin following decompensation for systolic heart failure: comparison with cardiac natriuretic peptides. European Journal of Heart Failure, 2017. 19(9): p. 1166-1175.
79	Cubbon, R.M., et al., Prospective development and validation of a model to predict heart failure hospitalisation. Heart, 2014. 100(12): p. 923-929.
80	Lee, D.S., et al., Prospective Validation of the Emergency Heart Failure Mortality Risk Grade for Acute Heart Failure The ACUTE Study. Circulation, 2019. 139(9): p. 1146-1156.
81	Ashfaq, A., et al., Readmission prediction using deep learning on electronic health records. Journal of Biomedical Informatics, 2019. 97.
82	Xiao, C., et al., Readmission prediction via deep contextual embedding of clinical concepts. Plos One, 2018. 13(4).
83	Jiang, W., et al., Readmission Risk Trajectories for Patients With Heart Failure Using a Dynamic Prediction Approach: Retrospective Study. JMIR medical informatics, 2019. 7(4): p. e14756-e14756.
84	Wessler, B.S., et al., Regional Validation and Recalibration of Clinical Predictive Models for Patients With Acute Heart Failure. Journal of the American Heart Association, 2017. 6(11).
85	Stampehl, M., et al., Risk assessment of post-discharge mortality among recently hospitalized Medicare heart failure patients with reduced or preserved ejection fraction. Current Medical Research and Opinion, 2020. 36(2): p. 179-188.
86	Andersson, C., et al., A risk score for predicting 30-day mortality in heart failure patients undergoing non-cardiac surgery. European Journal of Heart Failure, 2014. 16(12): p. 1310-1316.
87	Leong, K.T.G., et al., Risk Stratification Model for 30-Day Heart Failure Readmission in a Multiethnic South East Asian Community. American Journal of Cardiology, 2017. 119(9): p. 1428-1432.
88	Novack, V., et al., Routine Laboratory Results and Thirty Day and One-Year Mortality Risk Following Hospitalization with Acute Decompensated Heart Failure. Plos One, 2010. 5(8).
89	Clemens, M., et al., The Seattle Heart Failure Model Predicts Survival in Patients With Cardiac Resynchronization Therapy: A Validation Study. Journal of Cardiac Failure, 2012. 18(9): p. 682-687.
90	Karauzum, K., et al., A simple discharge risk model for predicting 1-year mortality in hospitalised acute decompansated heart failure patients with reduced ejection fraction. Acta Cardiologica, 2018. 73(2): p. 164-170.
91	Yap, J., et al., The Singapore Heart Failure Risk Score: Prediction of Survival in Southeast Asian Patients. Annals Academy of Medicine Singapore, 2019. 48(3): p. 86-94.
92	Felker, G.M., et al., Soluble ST2 in Ambulatory Patients With Heart Failure Association With Functional Capacity and Long-Term Outcomes. Circulation-Heart Failure, 2013. 6(6): p. 1172-1179.
93	O'Connor, C.M., et al., Triage After Hospitalization With Advanced Heart Failure The ESCAPE (Evaluation Study of Congestive Heart Failure and Pulmonary Artery Catheterization Effectiveness) Risk Model and Discharge Score. Journal of the American College of Cardiology, 2010. 55(9): p. 872-878.
94	Nakazone, M.A., et al., The use of the CALL Risk Score for predicting mortality in Brazilian heart failure patients. Esc Heart Failure, 2020.
95	Miro, O., et al., The Usefulness of the MEESSI Score for Risk Stratification of Patients With Acute Heart Failure at the Emergency Department. Revista Espanola De Cardiologia, 2019. 72(3): p. 198-207.
96	Mahajan, S.M. and R. Ghani, Using Ensemble Machine Learning Methods for Predicting Risk of Readmission for Heart Failure. Studies in health technology and informatics, 2019. 264: p. 243-247.
97	Montero-Perez-Barquero, M., et al., Utility of the SENIORS elderly heart failure riskmodel applied to the RICA registry of acute heart failure. International Journal of Cardiology, 2015. 182: p. 449-453.
98	Mahajan, S.M., et al., A Validated Risk Model for 30-Day Readmission for Heart Failure, in Medinfo 2017: Precision Healthcare through Informatics, A.V. Gundlapalli, M.C. Jaulent, and D. Zhao, Editors. 2017. p. 506-510.
99	Shiraishi, Y., et al., Validation and Recalibration of Seattle Heart Failure Model in Japanese Acute Heart Failure Patients. Journal of Cardiac Failure, 2019. 25(7): p. 561-567.
100	Quan, H., et al., Validation of Predictive Score of 30-Day Hospital Readmission or Death in Patients With Heart Failure. American Journal of Cardiology, 2018. 121(3): p. 322-329.
101	Regoli, F., et al., Validation of Seattle Heart Failure Model for mortality risk prediction in patients treated with cardiac resynchronization therapy. European Journal of Heart Failure, 2013. 15(2): p. 211-220.
102	Khanam, S.S., et al., Validation of the MAGGIC (Meta-Analysis Global Group in Chronic Heart Failure) heart failure risk score and the effect of adding natriuretic peptide for predicting mortality after discharge in hospitalized patients with heart failure. Plos One, 2018. 13(11).
103	Sudhakar, S., et al., Validation of the Readmission Risk Score in Heart Failure Patients at a Tertiary Hospital. Journal of Cardiac Failure, 2015. 21(11): p. 885-891.
104	Nagai, T., et al., Validation of US mortality prediction models for hospitalized heart failure in the United Kingdom and Japan. European Journal of Heart Failure, 2018. 20(8): p. 1179-1190.
105	Li, S., et al., Validity of the Seattle Heart Failure Model after heart failure hospitalization. Esc Heart Failure, 2019. 6(3): p. 509-515.
106	Laszczynska, O., et al., Validity of the Seattle Heart Failure Model for prognosis in a population at low coronary heart disease risk. Journal of Cardiovascular Medicine, 2016. 17(9): p. 653-658.
107	Falletta, C., et al., Additive Value of Biomarkers and Echocardiography to Stratify the Risk of Death in Heart Failure Patients with Reduced Ejection Fraction. Cardiology Research and Practice, 2019. 2019.
108	Nunez, J., et al., Antigen carbohydrate 125 and brain natriuretic peptide serial measurements for risk stratification following an episode of acute heart failure. International Journal of Cardiology, 2012. 159(1): p. 21-28.
109	Chen, Yuntao, et al. "A heart failure phenotype stratified model for predicting 1-year mortality in patients admitted with acute heart failure: results from an individual participant data meta-analysis of four prospective European cohorts." BMC medicine 19.1 (2021): 1-11.
110	Li, Hao, et al. "A novel age-biomarker-clinical history prognostic index for heart failure with reduced left ventricular ejection fraction." Open Medicine 15.1 (2020): 644-653.
111	Siriopol, Dimitrie, et al. "Application of survival classification and regression tree analysis for identification of subgroups of risk in patients with heart failure and reduced left ventricular ejection fraction." The International Journal of Cardiovascular Imaging (2021): 1-9.
112	Averbuch, Tauben, et al. "Derivation and validation of a two‐variable index to predict 30‐day outcomes following heart failure hospitalization." ESC Heart Failure (2021).
113	Ju, Chengsheng, et al. "Derivation of an electronic frailty index for predicting short‐term mortality in heart failure: a machine learning approach." ESC Heart Failure (2021).
114	Elias, Adi, et al. "SOFA score and short-term mortality in acute decompensated heart failure." Scientific reports 10.1 (2020): 1-10.
115	Garg, Nidhi, et al. "Performance of Emergency Heart Failure Mortality Risk Grade in the Emergency Department." Western Journal of Emergency Medicine 22.3 (2021): 672.
116	Sun, Yuxi, et al. "Predictive value of H2FPEF score in patients with heart failure with preserved ejection fraction." ESC Heart Failure 8.2 (2021): 1244-1252.
117	Chang, Hao-Chih, et al. "Risk stratification in patients hospitalized for acute heart failure in Asian population." Journal of the Chinese Medical Association 83.6 (2020): 544-550.
